# Supplementary material for: Integrated Analysis of the Transcriptome and Metabolome Reveals the Network Regulating Fruit Taste in Sponge Gourd (Luffa cylindrica)
Source: Foods. 2025 May 15;14(10):1753. doi: 10.3390/foods14101753 (PMC12111081; doi:10.3390/foods14101753)
Supplement: Supplementary file 1 [file foods-14-01753-s001.zip]

Archive with 7 entries (7 files):
- Additional figure.pdf
- Table S1 Primer sequences for qRT-PCR of sponge gourd fruit.xlsx
- Table S2 Transcriptome sequencing results of GT and BT fruits.xlsx
- Table S3 Number of DEGs in GT vs BT.xlsx
- Table S4 The 675 metabolites identified in GT and BT sponge gourd fruit.xlsx
- Table S5 Identification of different metabolites in GT and BT of sponge gourd fruit.xlsx
- Table S6 Annotated KEGG metabolic pathways in GT3.vs.BT3.xlsx
