# Supplementary material for: Integrated Analysis of the Transcriptome and Metabolome Reveals the Network Regulating Fruit Taste in Sponge Gourd (Luffa cylindrica)
Source: Foods. 2025 May 15;14(10):1753. doi: 10.3390/foods14101753 (PMC12111081; doi:10.3390/foods14101753)
Supplement: Supplementary file 1 [file foods-14-01753-s001.zip › Table S1 Primer sequences for qRT-PCR of sponge gourd fruit.xlsx]

## Sheet: Sheet1
GeneID	Forward primer (5′- 3′)	Reverse primer (5′- 3′)
Lcy02g006290	GGAGAGGATAAGGGAACGAAAC	CCGTTACAGCCTCAAGAACA
Lcy08g003450	GCTCAGGATGACTTCGCTATTC	CCTCCCTCCAGAAACTTCAAC
Lcy01g002850	CGTCCGAACCAACAAGAGAA	GGTCTTCTTGACCTGAAGAGTG
Lcy08g003500	GCAACTTTGCATCTGGACTTG	GCATCCCTGAAAGGCAATAAAC
Lcy11g006080	CGTCTCTAAGCTTGCTCTCTAC	GTTGGTCCTCACCCATGTAA
Lcy06g002620	GACAAGAACACTCGCGTCATA	GTGTTCTGTTCCACCCTTCTT
Lcy11g017170	GCCTAACCTAGCCAGTGAATAC	TTGCCCTCCAGTTTCTCATAC
Lcy13g005740	GACGAACATTGCGGTGATTAAG	GATGACTCGGATCAAGGGTAAC
Lcy06g020000	CCCACCCTTTCCTCTTTCTAAG	GCAAGCTGGCATAGTTGATTG
Lcy01g015180	CTTTCTGTGTTTGGGTGTTCTG	CTCCTGGTGCTGATTGAGTT
Lcy06g013730	GCAACAAGCAGTGGGAATATG	GGCGATGGTGATTATGAGAGAA
Lcy05g008840	TCCCTGATGCGAAAGAGTTG	CAACCTGGTCCACCTTAACA
Lcy12g013930	GTCCCTCGAGACTCTCTGATTA	GATATGCTGCAAGTGGCTTTG
Lcy05g014530	ACTGGGAACCGAAACAGATG	GTGTCTTGACGAGGAGAGATTG
Lcy03g019680	GCTCTTCTTAGCTGCCCTTTA	ACTTAACGCAGTCGGTCATC
