# Supplementary material for: Integrated Analysis of the Transcriptome and Metabolome Reveals the Network Regulating Fruit Taste in Sponge Gourd (Luffa cylindrica)
Source: Foods. 2025 May 15;14(10):1753. doi: 10.3390/foods14101753 (PMC12111081; doi:10.3390/foods14101753)
Supplement: Supplementary file 1 [file foods-14-01753-s001.zip › Table S2 Transcriptome sequencing results of GT and BT fruits.xlsx]

## Sheet: Sheet1
Samples	Raw base (bp)	Clean base (bp)	GC Content (%)	Q30 (%)	Total Reads	Clean reads	Mapped Reads
GT_1	6.72G	6.53G	44.78	96.32	43543574	21771787	42530673 (97.67%)
GT_2	6.70G	6.52G	45.47	96.87	43464642	21732321	42921007 (98.75%)
GT_3	6.22G	5.91G	44.87	96.85	39413100	19706550	38340312 (97.28%)
BT_1	6.30G	6.19G	44.83	96.56	41237894	20618947	40703464 (98.7%)
BT_2	6.16G	6.05G	44.69	96.62	40314594	20157297	39752313 (98.61%)
BT_3	6.45G	6.27G	44.97	96.54	41815908	20907954	40868759 (97.73%)
