# Supplementary material for: Integrated Analysis of the Transcriptome and Metabolome Reveals the Network Regulating Fruit Taste in Sponge Gourd (Luffa cylindrica)
Source: Foods. 2025 May 15;14(10):1753. doi: 10.3390/foods14101753 (PMC12111081; doi:10.3390/foods14101753)
Supplement: Supplementary file 1 [file foods-14-01753-s001.zip › Table S3 Number of DEGs in GT vs BT.xlsx]

## Sheet: GT vs BT_deg
Index	pvalue	Fold_Change	log2FoldChange	up/down in GT
novel.1363	1.38392e-25	6784.23	12.728	up
novel.541	2.15468e-23	4208.5	12.0391	up
novel.1664	4.725e-21	3849.92	11.9106	up
Lcy13g016280	3.23084e-20	3727.95	11.8642	up
Lcy05g016010	8.63292e-20	3307.49	11.6915	up
novel.1054	0.000131779	3201.07	11.6443	up
Lcy04g001230	2.64575e-20	3102.8	11.5994	up
Lcy05g000830	1	2994	11.5479	up
novel.759	4.1861e-16	2913.89	11.5087	up
novel.1491	1.21451e-18	2808.8	11.4557	up
Lcy10g005590	4.06057e-21	2758.09	11.4295	up
Lcy02g008700	4.46618e-21	2692.31	11.3946	up
novel.222	8.75393e-21	2592.4	11.3401	up
novel.1576	1.49188e-05	2390.7	11.2232	up
Lcy09g018600	1.6187e-18	2291.62	11.1622	up
novel.609	2.56815e-19	2181.15	11.0909	up
novel.1239	2.50932e-18	1965.69	10.9408	up
Lcy01g007640	4.57521e-17	1954.98	10.9329	up
Lcy13g013530	1.48763e-18	1860.66	10.8616	up
novel.169	6.26831e-18	1572.47	10.6188	up
Lcy12g002030	2.8977e-16	1569.72	10.6163	up
novel.1170	2.62304e-06	1555.04	10.6027	up
novel.140	2.3984e-17	1524.51	10.5741	up
novel.1157	4.18416e-18	1444.57	10.4964	up
Lcy07g004440	1.46712e-17	1360.66	10.4101	up
Lcy12g004300	1.68572e-17	1349.54	10.3983	up
Lcy13g015710	7.0914e-16	1251.14	10.289	up
novel.450	5.51713e-16	1201.46	10.2306	up
Lcy08g010430	1.8997e-12	1164.79	10.1858	up
Lcy02g014300	1	1164.55	10.1856	up
novel.399	8.83411e-14	1111.54	10.1183	up
novel.1793	1.84286e-16	1096.06	10.0981	up
Lcy03g006890	6.61104e-13	1071.84	10.0659	up
Lcy05g013120	4.66507e-13	1071.07	10.0648	up
novel.1520	1.2686e-15	1037.21	10.0185	up
novel.340	4.75385e-16	1036.22	10.0171	up
Lcy11g003630	1.34453e-14	1005.86	9.97421	up
Lcy13g013320	1.76143e-12	986.693	9.94646	up
novel.1154	2.85476e-15	966.346	9.9164	up
novel.366	3.0791e-15	965.228	9.91473	up
Lcy07g004250	1.14823e-14	942.2	9.87989	up
Lcy08g015550	1.07955e-14	940.415	9.87715	up
Lcy04g000970	2.05461e-12	912.005	9.8329	up
Lcy11g015310	1.50173e-14	895.414	9.80641	up
Lcy04g001480	7.13429e-13	885.86	9.79094	up
novel.884	7.42172e-15	872.109	9.76837	up
Lcy03g006910	0.012437	870.937	9.76643	up
novel.1733	9.37621e-15	855.372	9.74041	up
novel.686	5.22091e-14	846.396	9.72519	up
novel.1512	0.0130688	830.418	9.69769	up
Lcy04g014940	5.59367e-15	828.357	9.69411	up
novel.1345	0.000468055	809.901	9.6616	up
Lcy10g018440	1	798.461	9.64108	up
novel.322	1.34123e-13	795.001	9.63481	up
novel.1434	1.88067e-18	792.722	9.63067	up
Lcy11g001960	1	782.169	9.61134	up
Lcy08g015560	1.17708e-14	778.668	9.60486	up
Lcy05g017060	1.02995e-05	751.714	9.55404	up
Lcy07g002170	5.53425e-14	744.045	9.53925	up
Lcy13g011230	1.07358e-12	742.982	9.53718	up
novel.1074	3.26993e-14	736.876	9.52528	up
novel.1328	2.20983e-27	727.842	9.50748	up
Lcy13g016040	1.56312e-18	726.088	9.504	up
novel.461	6.06049e-14	713.534	9.47884	up
novel.1155	3.75009e-13	709.514	9.47069	up
Lcy05g006360	9.32629e-18	680.844	9.41118	up
novel.1250	6.34948e-13	677.986	9.40511	up
Lcy06g005320	3.06798e-11	674.696	9.39809	up
novel.1245	0.0167014	653.31	9.35162	up
Lcy03g018370	6.06751e-13	606.438	9.24422	up
Lcy04g001270	1.16538e-13	606.434	9.24421	up
Lcy10g003990	5.07814e-13	600.45	9.2299	up
novel.1335	6.60941e-14	598.144	9.22435	up
novel.517	0.000105805	597.29	9.22229	up
Lcy06g014060	1	595.014	9.21678	up
Lcy10g008510	1.81742e-13	593.543	9.21321	up
Lcy11g004590	0.0186197	586.065	9.19492	up
novel.776	1.77986e-10	582.122	9.18518	up
novel.1484	1.57667e-09	548.127	9.09837	up
novel.1749	5.20589e-08	544.89	9.08982	up
novel.1160	5.99208e-13	537.484	9.07008	up
novel.1247	2.20395e-12	533.288	9.05877	up
novel.1346	1.15039e-12	530.2	9.05039	up
novel.856	0.0210398	517.803	9.01626	up
Lcy01g003220	8.21136e-05	517.309	9.01488	up
novel.1042	8.13637e-13	511.228	8.99782	up
Lcy12g001530	2.55899e-13	509.611	8.99325	up
Lcy06g013920	8.79483e-12	501.971	8.97146	up
novel.927	3.15312e-12	487.397	8.92895	up
Lcy12g005220	1	471.138	8.88001	up
novel.1724	2.12303e-12	463.299	8.8558	up
novel.1612	0.023617	459.76	8.84474	up
novel.677	5.00034e-08	457.851	8.83873	up
Lcy02g014290	1	435.364	8.76608	up
novel.1369	0.0251998	429.734	8.7473	up
Lcy03g017150	6.12335e-08	413.638	8.69223	up
Lcy07g004430	7.32316e-10	412.28	8.68748	up
novel.1755	5.31632e-12	400.139	8.64436	up
Lcy04g001500	1.15846e-11	397.062	8.63322	up
novel.516	0.027428	393.104	8.61877	up
Lcy05g016840	1.03836e-05	386.369	8.59383	up
Lcy04g001490	7.19473e-10	378.125	8.56272	up
Lcy02g009550	4.08047e-11	377.937	8.562	up
Lcy07g002180	2.31318e-09	377.638	8.56086	up
Lcy04g014930	1.76689e-10	374.929	8.55047	up
Lcy10g002280	2.57381e-11	372.394	8.54069	up
Lcy08g015050	0.00171024	367.151	8.52023	up
Lcy04g001280	2.2623e-08	361.531	8.49798	up
Lcy08g014090	2.69938e-09	358.193	8.4846	up
Lcy07g016020	3.6602e-06	357.792	8.48298	up
novel.1532	0.000104511	356.735	8.47871	up
Lcy02g002970	0.000235111	355.861	8.47517	up
Lcy11g013730	5.95302e-10	353.534	8.46571	up
Lcy03g007920	6.54431e-11	353.285	8.46469	up
novel.108	1.62796e-07	350.786	8.45445	up
novel.1779	4.84316e-11	346.702	8.43755	up
novel.50	1.0895e-09	346.378	8.4362	up
Lcy12g006490	5.90228e-11	339.343	8.4066	up
novel.859	3.9755e-09	330.81	8.36986	up
Lcy13g015750	7.18573e-11	329.342	8.36344	up
novel.561	3.01578e-14	326.337	8.35022	up
Lcy05g018060	3.33942e-10	324.656	8.34277	up
Lcy05g017730	0.0330661	321.757	8.32983	up
novel.773	5.33073e-07	320.102	8.32239	up
Lcy09g008040	1	314.307	8.29603	up
novel.539	3.77989e-09	312.265	8.28663	up
novel.1294	1.67609e-09	302.993	8.24314	up
Lcy10g002290	1.42791e-09	302.99	8.24312	up
novel.485	0.0353575	299.083	8.2244	up
novel.521	8.39045e-10	289.245	8.17615	up
Lcy01g019220	3.90773e-11	284.834	8.15398	up
Lcy11g015150	7.18506e-10	284.662	8.15311	up
novel.316	4.06445e-09	282.21	8.14062	up
Lcy04g001330	1.06265e-09	265.978	8.05516	up
Lcy04g000890	1.90984e-09	258.337	8.01311	up
novel.441	1.55704e-09	258.237	8.01255	up
Lcy07g002160	1.14138e-09	255.581	7.99764	up
Lcy05g001740	2.14214e-09	254.427	7.99111	up
Lcy01g002990	6.66503e-06	251.678	7.97543	up
Lcy10g012420	2.94122e-10	250.118	7.96646	up
novel.922	6.90547e-09	240.913	7.91237	up
novel.1402	2.51312e-05	239.131	7.90166	up
novel.1268	4.06886e-06	238.108	7.89547	up
novel.1282	0.0444269	231.879	7.85723	up
Lcy12g010250	2.30904e-06	229.69	7.84354	up
Lcy11g014210	0.0450828	228.053	7.83323	up
novel.1003	1.24687e-08	227.542	7.82999	up
Lcy08g002190	1.67647e-06	226.722	7.82478	up
Lcy08g015030	2.66493e-06	224.814	7.81259	up
Lcy08g008620	1	223.926	7.80688	up
novel.462	2.65465e-08	221.814	7.79321	up
novel.1420	0.0464053	220.665	7.78571	up
Lcy02g013430	0.00013133	212.622	7.73214	up
Lcy12g019600	1.79832e-07	209.752	7.71254	up
Lcy04g003540	5.50339e-09	205.813	7.68519	up
Lcy11g020310	3.20265e-05	203.961	7.67215	up
novel.1410	4.2584e-08	203.145	7.66637	up
Lcy08g007330	3.01086e-08	202.83	7.66413	up
novel.82	7.91509e-08	198.518	7.63313	up
Lcy06g005310	3.99365e-08	198.234	7.63106	up
novel.1543	4.86681e-15	198.12	7.63023	up
novel.1382	1.26344e-08	197.561	7.62615	up
Lcy11g015930	5.15343e-06	195.931	7.6142	up
Lcy12g007830	3.77437e-08	192.389	7.58788	up
Lcy02g018340	0.00914619	192.064	7.58544	up
novel.1053	0.0532118	188.425	7.55784	up
Lcy02g014270	2.81349e-05	186.337	7.54177	up
Lcy12g015880	9.07704e-43	185.369	7.53426	up
novel.396	2.00984e-16	184.043	7.5239	up
novel.1235	0.0552366	180.367	7.49479	up
Lcy10g011020	0.0552366	180.367	7.49479	up
novel.177	1.10388e-06	175.205	7.4529	up
Lcy02g009560	2.21332e-07	171.874	7.42521	up
Lcy03g001770	7.1544e-08	168.786	7.39905	up
Lcy03g002970	3.99958e-07	168.028	7.39256	up
novel.359	9.51621e-08	162.631	7.34546	up
Lcy03g008190	0.000333228	160.448	7.32596	up
Lcy04g014530	0.0610022	160.371	7.32527	up
novel.326	1.26305e-15	159.812	7.32024	up
Lcy02g012220	1	159.205	7.31474	up
novel.321	2.48514e-07	156.734	7.29218	up
Lcy10g004040	3.42805e-08	155.729	7.28289	up
Lcy13g014950	1.48147e-07	155.205	7.27803	up
novel.1471	0.000116072	154.644	7.27281	up
novel.1357	4.60935e-07	154.486	7.27133	up
Lcy05g002360	6.10811e-07	153.355	7.26073	up
novel.480	1.05857e-06	151.911	7.24708	up
novel.1745	7.22721e-06	150.148	7.23024	up
novel.1021	2.5872e-07	149.319	7.22225	up
Lcy02g016070	0.000200657	148.761	7.21686	up
novel.1004	6.28741e-11	148.364	7.213	up
Lcy04g004580	1	147.725	7.20677	up
novel.57	9.41182e-07	145.924	7.18907	up
Lcy06g017850	1.76042e-46	145.709	7.18695	up
Lcy05g017530	2.41607e-07	145.271	7.1826	up
novel.1424	1.23354e-05	142.369	7.15349	up
Lcy06g020320	2.26851e-05	141.988	7.14963	up
Lcy09g018590	0.0691168	137.945	7.10795	up
Lcy08g017410	1	136.155	7.0891	up
novel.1303	0.0703372	135.028	7.07711	up
Lcy01g003280	0.07047	134.717	7.07379	up
Lcy07g002590	6.58938e-05	129.322	7.01483	up
Lcy04g016190	7.00819e-30	128.062	7.0007	up
Lcy12g006700	1.32128e-06	127.875	6.99859	up
Lcy04g004130	7.49253e-06	125.332	6.96962	up
Lcy05g019760	0.000400029	125.059	6.96647	up
Lcy05g012080	1	122.988	6.94237	up
novel.1171	2.45838e-06	122.71	6.93911	up
Lcy08g012170	2.79e-06	121.686	6.92702	up
Lcy06g018570	0.00154557	121.046	6.91942	up
novel.858	1.386e-06	120.151	6.90871	up
Lcy04g000240	2.76247e-05	118.565	6.88954	up
novel.1714	1.61536e-06	118.27	6.88595	up
Lcy11g016850	0.00855572	117.35	6.87467	up
Lcy05g019560	5.2542e-12	117.258	6.87354	up
Lcy04g001460	2.77756e-07	117.092	6.8715	up
Lcy04g002670	4.99677e-06	112.789	6.81749	up
Lcy02g014240	0.000508002	111.854	6.80547	up
novel.950	5.24808e-07	111.795	6.80471	up
Lcy09g019240	0.00346616	111.115	6.79591	up
Lcy01g014970	3.71615e-06	110.488	6.78774	up
Lcy10g017250	6.32236e-06	110.423	6.78689	up
Lcy08g009760	4.587e-06	110.17	6.78359	up
Lcy01g003270	0.000326606	109.601	6.77611	up
novel.1270	5.64814e-05	109.108	6.76962	up
Lcy06g015850	1.93342e-05	107.212	6.74432	up
Lcy08g010830	4.05692e-06	106.697	6.73737	up
Lcy05g005160	0.000597227	105.513	6.72128	up
Lcy03g002040	5.24258e-05	104.862	6.71235	up
Lcy04g006180	6.2374e-06	104.769	6.71107	up
Lcy12g012870	0.000530625	103.653	6.69561	up
Lcy12g004140	1.06272e-05	103.061	6.68736	up
novel.1296	0.00279044	101.507	6.66544	up
Lcy12g020710	3.54773e-06	100.988	6.65804	up
Lcy09g010140	8.11355e-09	100.861	6.65623	up
novel.280	7.68127e-07	100.656	6.65328	up
Lcy12g001920	3.70162e-05	97.4128	6.60604	up
novel.11	0.000484057	96.2295	6.58841	up
novel.1618	1.25909e-10	94.9341	6.56885	up
Lcy13g009260	4.34517e-05	93.9335	6.55357	up
Lcy11g012010	3.39656e-12	91.5835	6.51702	up
novel.1689	3.18533e-14	91.449	6.5149	up
novel.1791	0.000192272	91.414	6.51434	up
novel.985	2.32638e-05	91.3238	6.51292	up
Lcy04g000540	5.00397e-05	91.2341	6.5115	up
Lcy08g016940	0.000804998	90.954	6.50706	up
novel.1458	0.00829032	90.7065	6.50313	up
novel.1158	0.000184861	90.3981	6.49822	up
novel.354	0.00144055	90.2692	6.49616	up
Lcy06g005300	2.82234e-05	89.4304	6.48269	up
Lcy01g003300	2.39486e-05	89.3108	6.48076	up
Lcy10g003980	1.78837e-05	89.0529	6.47659	up
Lcy06g007960	0.000103079	87.6215	6.45321	up
Lcy13g015740	2.45363e-05	87.105	6.44468	up
novel.711	2.17383e-06	86.4869	6.43441	up
Lcy13g011240	3.52533e-05	85.4934	6.41774	up
novel.123	3.06697e-05	83.3755	6.38155	up
Lcy09g008990	6.06801e-05	83.3326	6.38081	up
Lcy06g013830	0.00585706	82.5192	6.36666	up
Lcy03g002580	0.00400028	81.3546	6.34615	up
novel.213	1.90239e-19	80.3487	6.3282	up
Lcy10g008570	0.000199144	79.8202	6.31868	up
Lcy13g008730	0.000138141	79.5751	6.31425	up
Lcy02g004860	2.5936e-05	79.4789	6.3125	up
Lcy05g015990	3.2134e-11	78.7197	6.29865	up
novel.311	0.00753567	76.3254	6.25409	up
Lcy08g007860	1.31472e-09	76.0993	6.24981	up
novel.924	1.62851e-05	74.8043	6.22505	up
Lcy12g001910	0.000283555	74.1	6.2114	up
Lcy04g002310	1.44148e-05	73.6958	6.20351	up
novel.1084	0.00023744	73.3908	6.19753	up
Lcy10g006470	0.00961838	72.8644	6.18714	up
novel.168	0.00361922	72.5104	6.18012	up
Lcy04g002030	0.000250364	71.9874	6.16967	up
Lcy09g000200	0.00152768	71.5525	6.16093	up
novel.1462	1.67936e-14	71.4803	6.15947	up
Lcy09g021130	4.42213e-05	70.421	6.13793	up
Lcy03g017160	5.91767e-16	70.2619	6.13467	up
Lcy05g008280	0.000901799	70.1121	6.13159	up
Lcy07g006400	0.00185814	69.9856	6.12899	up
Lcy06g019400	0.000272855	69.7676	6.12449	up
Lcy04g000440	0.0127395	69.7065	6.12322	up
Lcy05g017720	0.000348312	69.6327	6.12169	up
Lcy12g018750	0.00289945	69.0685	6.10996	up
Lcy03g003350	0.000868976	68.3804	6.09551	up
Lcy10g001600	3.9345e-05	68.2945	6.0937	up
Lcy02g018660	0.000161934	67.9844	6.08713	up
Lcy04g001470	9.20706e-12	67.6868	6.0808	up
Lcy12g001450	1.71766e-05	67.5254	6.07736	up
Lcy11g001670	0.00195625	67.3613	6.07385	up
Lcy10g005680	5.14497e-07	66.2054	6.04888	up
Lcy03g018750	0.000315736	66.1609	6.04791	up
Lcy13g009270	0.0107641	65.3489	6.03009	up
Lcy08g005910	6.21373e-17	65.3158	6.02936	up
Lcy08g007230	0.000446743	65.0997	6.02458	up
Lcy13g004980	1	64.4617	6.01037	up
Lcy03g004060	0.000806156	64.2254	6.00507	up
Lcy04g020550	3.79931e-10	64.1753	6.00395	up
novel.952	4.35302e-08	64.1644	6.0037	up
Lcy01g018240	0.0210559	63.8002	5.99549	up
Lcy12g018390	0.000314086	63.7285	5.99387	up
Lcy09g008970	2.03413e-05	63.6359	5.99177	up
novel.126	0.00247631	63.5498	5.98982	up
Lcy12g005240	3.39337e-07	63.201	5.98187	up
Lcy01g003290	9.30619e-05	62.7153	5.97074	up
Lcy09g011040	7.82726e-12	62.3634	5.96263	up
Lcy08g011690	0.000391503	61.794	5.9494	up
Lcy01g004560	3.65239e-05	61.5843	5.94449	up
Lcy11g001680	2.42601e-09	59.967	5.9061	up
Lcy12g003580	0.0157669	59.7271	5.90031	up
Lcy02g014310	0.00050609	59.1606	5.88657	up
Lcy01g019210	2.71996e-10	58.85	5.87897	up
Lcy03g009790	2.67601e-05	58.846	5.87887	up
Lcy00g000770	2.45939e-06	57.7894	5.85273	up
Lcy06g017860	3.33446e-11	57.0877	5.83511	up
novel.1246	0.000206285	56.1095	5.81017	up
Lcy01g012670	0.000653954	56.0351	5.80826	up
Lcy10g011000	0.0245977	55.95	5.80607	up
novel.1179	2.36359e-06	55.7071	5.79979	up
novel.1173	0.0202491	55.6077	5.79721	up
novel.1785	0.0236206	54.9688	5.78054	up
Lcy09g005360	1	54.3665	5.76465	up
Lcy11g016860	0.00081431	54.3022	5.76294	up
Lcy08g004280	0.0358767	54.0525	5.75629	up
Lcy12g020360	0.01962	53.9175	5.75268	up
Lcy10g005740	5.75413e-09	53.6554	5.74565	up
Lcy05g005500	0.00200745	52.8371	5.72348	up
Lcy04g017660	0.00506354	52.4561	5.71304	up
Lcy08g006400	5.49393e-13	52.425	5.71218	up
novel.278	0.00081139	52.3891	5.71119	up
Lcy06g013910	0.00556131	52.2213	5.70657	up
Lcy12g001930	0.000950837	52.1694	5.70513	up
Lcy11g002740	0.0384532	52.1215	5.70381	up
Lcy01g004800	7.97075e-09	51.9641	5.69944	up
Lcy01g014850	2.10424e-14	51.242	5.67926	up
Lcy10g001400	0.00162091	50.5777	5.66043	up
Lcy07g012250	0.041243	50.2454	5.65092	up
Lcy11g015620	5.1104e-11	48.3553	5.5956	up
Lcy11g002150	0.0443588	48.3144	5.59438	up
Lcy01g016110	0.0443588	48.3144	5.59438	up
Lcy07g012430	0.00547982	48.0768	5.58727	up
novel.1422	8.05975e-05	47.3419	5.56505	up
novel.1658	0.000325035	47.0127	5.55498	up
Lcy03g004630	2.76421e-13	46.8203	5.54906	up
novel.364	0.000138175	46.8161	5.54893	up
Lcy09g003300	0.00154523	46.474	5.53835	up
Lcy04g015930	0.110631	46.3432	5.53429	up
Lcy04g022420	0.0343111	46.0047	5.52371	up
Lcy03g000300	0.00329627	44.8187	5.48603	up
Lcy12g014330	0.00205623	44.5611	5.47771	up
Lcy02g001620	0.0321422	44.1606	5.46469	up
Lcy05g019730	1.47969e-10	44.0012	5.45947	up
Lcy04g001340	0.00047395	43.7931	5.45263	up
Lcy11g020700	0.00245654	43.7613	5.45158	up
Lcy05g017550	3.37425e-05	43.2991	5.43626	up
Lcy09g011050	3.73158e-12	42.9114	5.42329	up
novel.122	0.000525706	42.8994	5.42289	up
Lcy13g016270	0.00591476	42.432	5.40708	up
Lcy10g003490	3.66025e-06	42.139	5.39709	up
Lcy07g011800	1	41.6763	5.38115	up
Lcy08g016240	0.00975224	41.4935	5.37481	up
Lcy02g006110	0.00378845	40.8319	5.35162	up
novel.1350	0.0394208	40.8141	5.35099	up
novel.641	0.00322686	40.7457	5.34858	up
Lcy03g001660	0.00322775	40.7298	5.34801	up
Lcy10g011110	4.26849e-20	40.7205	5.34768	up
Lcy03g018380	0.00341467	40.6284	5.34442	up
Lcy04g019140	6.80443e-21	40.5782	5.34263	up
Lcy01g019630	0.0553752	39.6566	5.30949	up
Lcy03g012210	0.0214318	39.6407	5.30891	up
novel.443	5.96717e-05	39.6263	5.30838	up
novel.1487	6.20302e-13	39.515	5.30433	up
Lcy07g016030	0.000415551	39.2349	5.29407	up
novel.1076	0.001954	39.1384	5.29051	up
Lcy04g000530	5.20001e-35	39.0983	5.28903	up
Lcy03g000310	0.00527575	38.8846	5.28113	up
novel.1659	0.00498152	38.8117	5.27842	up
novel.1178	0.00488764	38.7823	5.27733	up
Lcy01g005510	0.00406842	38.7794	5.27722	up
Lcy09g018280	1	38.6447	5.2722	up
Lcy10g005380	0.00047967	37.836	5.24169	up
Lcy11g002670	0.0191404	37.6409	5.23423	up
Lcy06g015540	0.0140462	37.5848	5.23208	up
Lcy11g007630	1.63868e-09	37.381	5.22423	up
Lcy05g015540	0.0159632	37.1478	5.21521	up
Lcy05g009800	0.00936018	37.0581	5.21172	up
Lcy03g000320	0.00782131	37.0214	5.21029	up
Lcy12g018340	1	36.8272	5.2027	up
Lcy01g010340	9.37282e-09	36.783	5.20097	up
novel.1431	0.00693668	36.7137	5.19825	up
Lcy09g003990	0.0577912	36.6407	5.19537	up
novel.929	0.0527337	36.454	5.188	up
novel.735	7.6226e-12	35.6441	5.15559	up
Lcy03g009510	1.28584e-06	35.203	5.13763	up
novel.1605	1	35.1524	5.13555	up
Lcy04g011500	0.0108954	35.1067	5.13368	up
novel.689	4.55279e-06	35.0046	5.12947	up
Lcy03g000330	0.00768548	34.9511	5.12727	up
Lcy04g023740	0.00695107	34.9161	5.12582	up
Lcy09g012990	0.164036	34.7577	5.11926	up
Lcy13g009840	0.164036	34.7577	5.11926	up
Lcy02g009430	1	34.6767	5.11589	up
Lcy05g002350	0.0189716	34.641	5.11441	up
Lcy09g018360	0.00067941	33.6239	5.07141	up
Lcy04g019840	1	33.2838	5.05675	up
Lcy10g005950	0.0210642	33.2116	5.05361	up
Lcy11g002580	0.00039416	32.9719	5.04317	up
novel.1725	0.00393672	32.9637	5.04281	up
Lcy13g007760	4.88587e-24	32.9247	5.0411	up
Lcy09g018490	1.64496e-05	32.76	5.03386	up
Lcy10g001380	0.000546215	32.724	5.03228	up
Lcy06g005780	1	32.6626	5.02957	up
novel.619	7.42702e-05	32.4364	5.01954	up
novel.662	0.0763963	32.3461	5.01552	up
Lcy11g015250	0.00204926	31.8541	4.99341	up
Lcy05g000550	0.00197919	31.8464	4.99306	up
Lcy06g009020	0.00174741	31.7529	4.98882	up
Lcy12g021060	0.0195837	31.6066	4.98215	up
Lcy08g013050	0.0826855	31.4175	4.9735	up
novel.861	0.07016	31.2681	4.96662	up
Lcy03g014700	3.62453e-08	31.1238	4.95994	up
novel.1702	0.0031055	31.0941	4.95857	up
novel.19	0.0115315	30.9995	4.95417	up
Lcy03g012500	0.000105036	30.9278	4.95083	up
Lcy02g009650	0.023589	30.8241	4.94599	up
novel.302	0.00602209	30.7738	4.94363	up
Lcy01g003350	0.00770897	30.6562	4.93811	up
Lcy07g007560	4.07071e-18	30.4993	4.9307	up
Lcy12g010560	2.78744e-08	30.1814	4.91559	up
Lcy07g019410	0.0330726	29.802	4.89734	up
Lcy08g007050	1	29.7486	4.89475	up
Lcy09g004140	0.00194515	29.571	4.88611	up
Lcy04g004630	1.13483e-17	29.5086	4.88307	up
Lcy11g010680	0.000590901	29.4495	4.88017	up
Lcy05g012870	4.15676e-05	29.3721	4.87637	up
novel.806	0.0373474	29.3694	4.87624	up
Lcy11g004580	1	29.2856	4.87212	up
novel.1133	0.0790807	29.2628	4.871	up
Lcy05g017560	0.000649501	29.1586	4.86585	up
Lcy04g009160	0.00114929	29.1035	4.86312	up
Lcy09g011760	0.0172268	29.0999	4.86294	up
Lcy05g019170	0.0880411	29.0786	4.86188	up
Lcy13g005900	0.00520614	28.9975	4.85786	up
Lcy04g017800	0.0250957	28.9943	4.8577	up
Lcy13g012190	0.00250169	28.9234	4.85417	up
Lcy05g016310	0.00515646	28.8784	4.85192	up
Lcy10g005490	0.000147032	28.8539	4.85069	up
Lcy03g009540	2.79336e-79	28.7902	4.8475	up
novel.1633	0.0956367	28.7467	4.84532	up
Lcy06g023300	3.11246e-07	28.5731	4.83659	up
Lcy04g014640	0.000299077	28.434	4.82954	up
Lcy04g023010	0.000221091	28.1302	4.81405	up
Lcy04g002490	0.000704549	28.1242	4.81374	up
novel.1309	1.61599e-07	28.0947	4.81223	up
novel.700	0.00321725	27.9671	4.80566	up
Lcy04g007440	0.000228297	27.5055	4.78165	up
novel.365	6.63681e-08	27.3138	4.77156	up
Lcy10g007330	0.0291994	27.3099	4.77135	up
Lcy07g006410	0.0359244	27.1662	4.76374	up
novel.917	0.0134071	27.1348	4.76207	up
novel.1017	0.00778589	27.0365	4.75684	up
Lcy01g011400	0.0960412	27.015	4.75569	up
Lcy12g012120	0.0298384	26.9658	4.75306	up
Lcy08g005460	0.0113432	26.9492	4.75217	up
Lcy05g011480	0.107026	26.833	4.74593	up
Lcy04g015950	0.0402565	26.8277	4.74565	up
Lcy09g001860	0.00418489	26.805	4.74443	up
Lcy06g006720	2.39405e-07	26.7634	4.74219	up
novel.1225	0.000733632	26.5955	4.73311	up
novel.746	0.0356572	26.5796	4.73225	up
Lcy08g009800	1.44834e-06	26.4694	4.72625	up
Lcy02g004820	1	26.454	4.72542	up
Lcy09g020790	2.90925e-07	26.4441	4.72487	up
Lcy08g007690	3.96802e-12	26.2928	4.71659	up
Lcy03g005230	0.011162	26.0881	4.70532	up
Lcy09g004000	4.69131e-11	25.9068	4.69526	up
Lcy07g017400	0.00505698	25.7605	4.68709	up
novel.1149	0.23358	25.5925	4.67765	up
Lcy04g007460	0.00118752	25.4297	4.66844	up
novel.1547	0.108063	25.2529	4.65838	up
novel.1558	0.0404229	25.2239	4.65672	up
Lcy03g002030	0.027204	25.2046	4.65561	up
Lcy08g002220	0.131368	25.1421	4.65204	up
Lcy11g018160	0.236423	25.1031	4.64979	up
novel.1086	0.0305723	25.103	4.64979	up
novel.1295	3.40629e-05	25.0899	4.64904	up
Lcy01g018300	0.119306	25.0716	4.64798	up
Lcy10g001870	0.041373	25.0634	4.64751	up
Lcy12g001940	0.0070642	24.8989	4.63801	up
Lcy03g016730	0.00170573	24.8395	4.63456	up
Lcy10g000210	0.0117743	24.6486	4.62343	up
Lcy11g016910	0.0175471	24.648	4.6234	up
Lcy10g005320	0.00120514	24.595	4.6203	up
Lcy10g017640	1	24.4719	4.61306	up
Lcy04g003720	2.60713e-08	24.1283	4.59266	up
Lcy03g001430	0.0376764	24.0416	4.58746	up
Lcy02g001030	0.00402447	23.9997	4.58495	up
Lcy11g015950	0.00530453	23.8358	4.57506	up
Lcy07g007930	0.000125234	23.8041	4.57314	up
Lcy10g003250	0.00814097	23.7654	4.57079	up
Lcy10g015790	0.046651	23.7619	4.57058	up
Lcy09g001870	0.0107858	23.7295	4.56861	up
novel.188	1.81224e-10	23.6446	4.56344	up
Lcy06g020350	1.04748e-08	23.6403	4.56317	up
Lcy07g006600	0.144275	23.5805	4.55952	up
Lcy05g006060	0.00443255	23.5461	4.55741	up
Lcy01g015210	0.0704623	23.5369	4.55685	up
Lcy08g011420	0.120697	23.4316	4.55038	up
Lcy07g005740	0.00371745	23.3956	4.54816	up
Lcy01g011740	0.0352433	23.2888	4.54157	up
Lcy06g018020	0.13407	23.2481	4.53904	up
Lcy08g004870	0.147301	23.211	4.53674	up
novel.1275	0.147301	23.211	4.53674	up
Lcy02g014140	0.128638	23.124	4.53132	up
Lcy07g001060	0.123295	23.0905	4.52923	up
Lcy12g009430	0.123295	23.0905	4.52923	up
Lcy06g011040	0.0604733	23.0659	4.52769	up
Lcy03g008180	5.44441e-11	22.9856	4.52266	up
Lcy04g022430	0.249846	22.9655	4.52139	up
Lcy13g005860	0.00795548	22.9392	4.51974	up
novel.493	2.52233e-15	22.9186	4.51844	up
Lcy05g013450	1.2723e-06	22.6754	4.50306	up
Lcy04g001560	1.04419e-07	22.5653	4.49603	up
Lcy12g020140	0.00676477	22.4699	4.48992	up
Lcy07g007360	0.0526574	22.4139	4.48632	up
Lcy06g023530	0.00661723	22.3561	4.4826	up
Lcy08g007940	0.0620982	22.1921	4.47197	up
Lcy07g011410	1	21.8926	4.45237	up
Lcy06g008970	3.16918e-06	21.71	4.44029	up
Lcy07g017610	0.00120651	21.668	4.4375	up
novel.229	1.95461e-07	21.6516	4.4364	up
novel.1444	0.0816095	21.5508	4.42967	up
novel.592	4.60002e-09	21.5172	4.42742	up
Lcy06g008520	2.53185e-16	21.3813	4.41828	up
Lcy01g013950	2.20615e-20	21.3587	4.41675	up
Lcy09g009390	0.0607328	21.3417	4.4156	up
Lcy09g011720	0.0455938	21.3226	4.41431	up
Lcy13g011900	0.052353	21.3199	4.41413	up
Lcy06g010890	6.33029e-06	21.2978	4.41263	up
novel.1062	0.0457178	21.2881	4.41198	up
Lcy04g000430	0.166571	21.2262	4.40777	up
novel.124	0.146969	21.2188	4.40727	up
Lcy06g020330	0.0586108	21.2044	4.40629	up
Lcy07g013350	0.0623946	21.185	4.40497	up
Lcy04g019690	0.0654496	21.1684	4.40384	up
Lcy05g020280	0.0579013	21.1423	4.40206	up
Lcy08g016420	0.154614	21.0916	4.39859	up
novel.958	0.000120192	21.0487	4.39566	up
Lcy06g015700	2.5541e-08	21.034	4.39465	up
Lcy04g013690	0.0533237	20.7624	4.3759	up
Lcy12g005170	1.92521e-08	20.7234	4.37319	up
Lcy08g015040	0.00102181	20.7109	4.37232	up
Lcy11g004410	2.63015e-08	20.6938	4.37113	up
Lcy05g008490	1	20.6262	4.3664	up
Lcy11g001970	1	20.5785	4.36306	up
Lcy10g007840	1.49349e-06	20.5444	4.36067	up
Lcy12g003180	1.93231e-15	20.529	4.35959	up
Lcy03g016640	5.25377e-16	20.52	4.35896	up
Lcy08g012490	1	20.4194	4.35187	up
Lcy05g001860	2.48028e-21	20.3438	4.34652	up
Lcy05g000210	8.27221e-08	20.3012	4.34349	up
Lcy08g005860	0.0205039	19.9072	4.31522	up
Lcy08g014940	3.20057e-09	19.7672	4.30504	up
Lcy10g000100	6.95655e-08	19.764	4.3048	up
Lcy07g011660	1.01093e-05	19.6976	4.29995	up
novel.289	0.0426708	19.6905	4.29943	up
Lcy07g007590	1.0186e-16	19.6729	4.29814	up
Lcy08g004070	0.00118774	19.6282	4.29486	up
Lcy11g002590	1	19.5488	4.28901	up
novel.624	0.0776143	19.5098	4.28613	up
novel.939	0.162893	19.4953	4.28505	up
Lcy04g015620	4.64815e-06	19.4375	4.28077	up
Lcy09g006720	0.0755652	19.4261	4.27993	up
novel.538	0.063368	19.4228	4.27968	up
Lcy11g010360	0.0782851	19.4045	4.27832	up
novel.555	0.063539	19.391	4.27731	up
Lcy13g007720	0.063539	19.391	4.27731	up
Lcy08g015600	0.00186632	19.2464	4.26652	up
Lcy01g019240	0.165907	19.2286	4.26518	up
novel.705	0.176834	19.1776	4.26135	up
novel.220	1.1535e-14	19.0337	4.25048	up
Lcy06g013590	1	18.789	4.23182	up
Lcy04g001980	9.80991e-08	18.564	4.21443	up
Lcy06g022360	1	18.5389	4.21249	up
Lcy03g018300	1	18.5293	4.21174	up
Lcy03g020540	4.09493e-16	18.3691	4.19921	up
novel.1703	3.05783e-20	18.3129	4.19479	up
Lcy09g004010	2.86679e-06	18.2743	4.19174	up
Lcy01g008570	7.54228e-07	18.2534	4.19009	up
Lcy09g003950	1.4007e-10	18.1425	4.1813	up
Lcy03g012050	3.96791e-17	18.1223	4.1797	up
Lcy09g014340	8.63853e-07	18.0775	4.17613	up
Lcy11g012450	6.78564e-11	18.0094	4.17068	up
novel.1609	2.25216e-05	17.9306	4.16435	up
Lcy13g013110	3.41132e-30	17.8494	4.15781	up
Lcy01g010160	0.211195	17.6746	4.1436	up
Lcy04g016410	1.1075e-06	17.6535	4.14188	up
Lcy06g020340	0.019391	17.6299	4.13996	up
Lcy08g012230	0.0825335	17.4911	4.12855	up
Lcy06g016650	0.0826532	17.4752	4.12724	up
Lcy12g019300	0.214806	17.4177	4.12248	up
Lcy04g021000	1.55157e-11	17.3804	4.11939	up
Lcy04g013490	0.295336	17.3798	4.11934	up
Lcy01g003310	0.20258	17.3368	4.11576	up
novel.912	0.20362	17.2637	4.10967	up
novel.880	0.20362	17.2637	4.10967	up
Lcy06g010350	0.217267	17.2462	4.10821	up
Lcy08g000560	0.217267	17.2462	4.10821	up
Lcy05g015480	0.296875	17.2259	4.10651	up
Lcy08g011700	0.296875	17.2259	4.10651	up
Lcy04g017000	0.000199414	17.1179	4.09743	up
Lcy13g008640	0.00732075	17.0601	4.09255	up
Lcy02g003450	0.109206	16.8749	4.07681	up
novel.1562	0.00178755	16.8747	4.07679	up
Lcy05g005030	0.0354143	16.8704	4.07642	up
Lcy03g020300	7.32733e-32	16.8681	4.07623	up
Lcy02g005350	0.000727725	16.8597	4.07551	up
Lcy01g019270	6.70201e-05	16.8144	4.07163	up
Lcy13g007060	0.00792044	16.69	4.06091	up
Lcy03g010020	1.43877e-08	16.6739	4.05952	up
Lcy08g001960	4.41143e-09	16.5765	4.05107	up
Lcy06g001970	2.87523e-07	16.5645	4.05002	up
Lcy01g001840	5.21701e-05	16.5262	4.04668	up
Lcy05g012640	3.45196e-07	16.5181	4.04598	up
Lcy09g014720	9.48602e-12	16.5005	4.04443	up
Lcy05g010880	6.59838e-09	16.4762	4.04231	up
Lcy04g010890	1.77858e-08	16.4692	4.0417	up
Lcy13g006330	8.6475e-05	16.3787	4.03375	up
Lcy07g018970	0.0147462	16.345	4.03078	up
Lcy01g015420	2.36627e-07	16.3317	4.02961	up
Lcy05g017540	0.00958932	16.2806	4.02508	up
novel.647	0.0111438	16.2247	4.02012	up
Lcy03g010190	2.82653e-11	16.2159	4.01934	up
Lcy12g013150	8.49774e-08	16.2151	4.01926	up
Lcy08g015540	1.23625e-06	16.2025	4.01815	up
Lcy12g017900	6.4678e-07	16.0627	4.00564	up
Lcy05g013560	2.52301e-13	16.0135	4.00122	up
Lcy03g000800	1.0278e-06	15.9978	3.9998	up
novel.942	2.55154e-07	15.9931	3.99938	up
Lcy03g012240	3.20515e-06	15.9442	3.99496	up
Lcy04g006160	0.0245515	15.8656	3.98783	up
Lcy12g016360	0.119768	15.8561	3.98696	up
Lcy03g018250	1	15.8032	3.98214	up
Lcy10g016640	0.0886322	15.7889	3.98084	up
Lcy02g006590	0.312726	15.7459	3.97691	up
Lcy12g021520	9.66135e-08	15.7239	3.97488	up
Lcy09g017910	0.243093	15.7061	3.97325	up
Lcy06g015420	0.0224528	15.6944	3.97218	up
Lcy12g011870	8.84193e-05	15.6516	3.96824	up
novel.1348	0.138521	15.6471	3.96782	up
Lcy08g003350	0.000228835	15.5819	3.9618	up
Lcy09g015160	0.227208	15.5594	3.95972	up
Lcy06g014410	0.112605	15.5172	3.95579	up
novel.1228	0.125752	15.5063	3.95478	up
Lcy04g014460	0.229917	15.4	3.94486	up
Lcy08g006690	1	15.3951	3.9444	up
Lcy09g013660	0.230523	15.3666	3.94172	up
Lcy07g003370	0.236188	15.3496	3.94013	up
Lcy09g011170	0.236188	15.3496	3.94013	up
Lcy12g020890	0.236188	15.3496	3.94013	up
Lcy07g010870	2.73501e-06	15.3446	3.93966	up
Lcy10g012450	6.31858e-08	15.3337	3.93864	up
Lcy03g013770	0.249561	15.3323	3.9385	up
Lcy08g004840	6.38142e-09	15.26	3.93168	up
Lcy04g009380	1.26246e-06	15.1429	3.92057	up
Lcy11g016210	4.13074e-14	15.1237	3.91874	up
novel.437	0.0564715	15.0644	3.91307	up
Lcy01g017430	0.0617508	15.0608	3.91273	up
Lcy01g008770	2.09184e-08	14.9882	3.90576	up
Lcy08g016530	0.0493938	14.837	3.89112	up
Lcy10g005520	1.17544e-19	14.833	3.89073	up
Lcy02g001350	0.0498788	14.8288	3.89033	up
Lcy03g012230	5.50974e-07	14.628	3.87066	up
Lcy10g007080	0.0112807	14.6266	3.87052	up
Lcy04g021010	2.29101e-17	14.5926	3.86717	up
Lcy07g007370	0.00738954	14.4268	3.85068	up
Lcy06g009360	0.00167297	14.3408	3.84205	up
Lcy02g016360	9.09168e-45	14.3292	3.84089	up
Lcy11g021070	1.14593e-05	14.2846	3.83639	up
Lcy12g021690	1.98111e-15	14.076	3.81517	up
novel.984	2.96596e-05	14.0142	3.80881	up
Lcy03g006540	0.0116965	13.9855	3.80586	up
novel.807	0.0421235	13.9743	3.80471	up
Lcy10g007470	0.0718877	13.9115	3.7982	up
Lcy04g015600	0.0594526	13.9036	3.79739	up
Lcy11g003600	1.9198e-10	13.8051	3.78713	up
Lcy03g018500	1.64265e-11	13.7886	3.7854	up
Lcy06g014930	0.337328	13.7766	3.78415	up
novel.868	0.155802	13.6439	3.77019	up
Lcy07g017640	6.77116e-10	13.6248	3.76817	up
Lcy07g014530	0.152673	13.6092	3.76651	up
Lcy05g012450	0.143078	13.5931	3.7648	up
novel.533	0.143078	13.5931	3.7648	up
Lcy09g004260	0.272917	13.5917	3.76465	up
Lcy07g015720	0.0152589	13.5822	3.76364	up
Lcy13g013020	0.143599	13.5588	3.76115	up
Lcy04g016990	0.285972	13.5553	3.76078	up
novel.1229	0.143839	13.543	3.75947	up
Lcy12g004170	0.171878	13.5398	3.75913	up
Lcy12g016160	0.171878	13.5398	3.75913	up
Lcy13g016240	0.171878	13.5398	3.75913	up
Lcy09g004020	7.45662e-10	13.5322	3.75833	up
Lcy02g009500	0.157706	13.5241	3.75746	up
Lcy09g005430	0.340916	13.5181	3.75682	up
Lcy06g017560	2.54454e-10	13.5142	3.7564	up
Lcy06g003290	8.09135e-06	13.5124	3.75621	up
Lcy10g000930	0.287116	13.5021	3.75511	up
Lcy05g006310	0.158218	13.4922	3.75406	up
Lcy02g004310	0.158218	13.4922	3.75406	up
Lcy11g004830	0.172953	13.4755	3.75227	up
Lcy02g014200	1.2517e-09	13.4561	3.75019	up
novel.392	0.271638	13.4523	3.74979	up
Lcy13g007750	4.49757e-21	13.4362	3.74806	up
Lcy12g008360	0.276293	13.4355	3.74798	up
novel.534	0.276293	13.4355	3.74798	up
Lcy07g005000	7.83441e-15	13.4307	3.74746	up
Lcy02g009590	0.288901	13.4183	3.74613	up
Lcy05g000100	0.288901	13.4183	3.74613	up
Lcy09g011450	3.39321e-05	13.3868	3.74274	up
Lcy12g005030	0.000332913	13.278	3.73096	up
Lcy13g015040	7.68318e-05	13.2513	3.72806	up
Lcy05g000820	6.30874e-06	13.2382	3.72664	up
Lcy05g019930	7.05714e-31	13.2076	3.7233	up
Lcy04g021830	0.00342462	13.1791	3.72018	up
Lcy04g019350	1.99829e-06	13.1664	3.71879	up
Lcy06g023730	0.000340811	13.1372	3.71558	up
Lcy03g002600	0.0553381	13.044	3.70532	up
Lcy10g018320	0.0737608	13.0439	3.7053	up
novel.1440	0.12936	13.0229	3.70298	up
Lcy01g012740	0.0607668	12.9296	3.6926	up
Lcy12g017440	0.04767	12.9232	3.69189	up
Lcy04g009770	0.0816302	12.9199	3.69152	up
Lcy08g006810	9.09986e-07	12.9108	3.6905	up
novel.133	4.19203e-07	12.8975	3.68902	up
Lcy05g010900	6.74638e-21	12.8972	3.68899	up
Lcy06g010940	0.0750364	12.886	3.68774	up
Lcy06g012650	0.158912	12.8819	3.68727	up
Lcy09g012020	2.02276e-09	12.8723	3.6862	up
Lcy07g010390	3.62722e-06	12.8343	3.68193	up
Lcy05g019750	0.00541195	12.8195	3.68026	up
Lcy05g008920	4.23468e-06	12.7276	3.66989	up
Lcy11g003280	3.50096e-06	12.7233	3.6694	up
Lcy09g003330	1.45607e-06	12.6911	3.66575	up
Lcy06g019270	1.88452e-05	12.6716	3.66353	up
Lcy06g019160	3.38131e-06	12.6551	3.66165	up
Lcy08g003170	0.000622373	12.6249	3.6582	up
Lcy03g018630	0.000113721	12.5611	3.65089	up
Lcy04g000450	2.90494e-05	12.4839	3.64199	up
Lcy13g011130	2.74863e-06	12.4755	3.64102	up
Lcy02g014130	0.106026	12.451	3.63819	up
Lcy13g009390	0.0161573	12.3483	3.62624	up
novel.690	8.76011e-13	12.3194	3.62286	up
Lcy03g015200	0.0503076	12.2936	3.61983	up
Lcy11g003590	3.17317e-08	12.1962	3.60836	up
Lcy04g000900	0.0458482	12.1688	3.60512	up
Lcy05g005700	1.91157e-06	12.1354	3.60115	up
Lcy01g018670	4.71336e-07	12.1067	3.59773	up
Lcy03g001010	0.000664514	12.105	3.59753	up
Lcy03g012370	2.37692e-12	12.1021	3.59718	up
Lcy02g007130	0.106547	12.0716	3.59354	up
Lcy09g003710	3.50155e-23	12.0426	3.59007	up
Lcy08g016650	3.80582e-09	12.0072	3.58582	up
Lcy11g012650	2.07073e-08	12.0069	3.58579	up
Lcy12g014180	0.147122	11.9729	3.5817	up
Lcy10g011290	3.60776e-15	11.9247	3.57588	up
Lcy02g018350	0.0747638	11.9156	3.57478	up
novel.1528	0.0717763	11.881	3.57058	up
Lcy01g015760	0.161831	11.8145	3.56249	up
Lcy13g006820	2.28869e-07	11.807	3.56157	up
Lcy03g004740	3.18809e-18	11.7414	3.55353	up
Lcy12g020730	0.000171527	11.7375	3.55306	up
Lcy13g014150	0.210981	11.7124	3.54997	up
Lcy09g017070	0.210981	11.7124	3.54997	up
Lcy11g012110	0.322323	11.6603	3.54353	up
Lcy12g012220	0.189579	11.6271	3.53942	up
Lcy01g007290	0.189579	11.6271	3.53942	up
Lcy08g009330	0.213304	11.6084	3.53709	up
novel.548	0.213304	11.6084	3.53709	up
Lcy10g013540	0.213304	11.6084	3.53709	up
Lcy04g020680	0.00296108	11.5991	3.53594	up
Lcy09g006490	0.00830047	11.5962	3.53558	up
Lcy08g014250	8.43783e-07	11.5955	3.5355	up
Lcy04g000790	0.32412	11.5937	3.53527	up
Lcy06g020190	0.32412	11.5937	3.53527	up
Lcy12g019110	0.371021	11.5873	3.53447	up
Lcy10g011060	0.371021	11.5873	3.53447	up
novel.1753	0.371021	11.5873	3.53447	up
Lcy05g019160	0.371021	11.5873	3.53447	up
Lcy06g005330	0.371021	11.5873	3.53447	up
novel.1301	0.200853	11.5769	3.53317	up
Lcy13g007740	1.06578e-12	11.5713	3.53248	up
Lcy01g003210	0.335716	11.571	3.53244	up
Lcy03g016820	0.335716	11.571	3.53244	up
Lcy12g014430	1	11.56	3.53107	up
Lcy02g012200	0.325186	11.5546	3.53039	up
Lcy04g019090	0.325186	11.5546	3.53039	up
novel.1741	2.09471e-06	11.5452	3.52922	up
Lcy11g009250	0.336538	11.5406	3.52864	up
Lcy08g007880	0.322948	11.538	3.52832	up
Lcy02g006000	0.337525	11.5043	3.5241	up
Lcy09g015660	0.000517414	11.4637	3.519	up
Lcy05g013530	0.00925175	11.4601	3.51855	up
Lcy12g008970	6.68527e-10	11.4184	3.51329	up
novel.888	0.00205798	11.4174	3.51316	up
Lcy11g013090	5.07095e-05	11.414	3.51274	up
Lcy10g013830	0.0307207	11.3872	3.50934	up
Lcy03g020180	6.31944e-07	11.3569	3.5055	up
Lcy01g017750	0.0103003	11.296	3.49774	up
Lcy03g002700	3.51471e-21	11.2892	3.49687	up
Lcy03g006800	0.00470504	11.2571	3.49276	up
Lcy03g017340	0.000154652	11.2481	3.49161	up
Lcy05g010930	1.5797e-10	11.2255	3.48871	up
Lcy06g022520	1.32347e-29	11.192	3.4844	up
Lcy09g008890	0.000475018	11.1838	3.48334	up
Lcy07g004180	0.0401284	11.1832	3.48326	up
Lcy07g007920	0.00927978	11.1605	3.48033	up
Lcy12g021400	0.0841018	11.1493	3.47889	up
Lcy07g005180	6.66333e-10	11.1179	3.47481	up
Lcy04g019960	0.289885	11.1154	3.47449	up
Lcy11g019830	5.28244e-40	11.1084	3.47358	up
Lcy13g005850	9.88983e-06	11.0072	3.46037	up
Lcy02g002220	0.0807878	10.9799	3.4568	up
Lcy11g011590	0.0957281	10.9713	3.45566	up
Lcy11g019010	7.98021e-05	10.8587	3.44078	up
Lcy09g010550	0.00702372	10.8213	3.43581	up
novel.753	2.48589e-07	10.8206	3.43571	up
Lcy09g003230	0.00164829	10.8001	3.43298	up
Lcy02g009780	0.000163572	10.7432	3.42535	up
Lcy10g009820	4.18912e-07	10.7232	3.42267	up
Lcy01g011990	0.00227752	10.6885	3.41799	up
Lcy06g002560	1	10.6658	3.41493	up
Lcy04g020100	0.0083052	10.6551	3.41347	up
Lcy07g016780	0.0116278	10.6515	3.41299	up
Lcy04g023690	5.97505e-06	10.6192	3.40861	up
Lcy04g022700	0.000245819	10.5962	3.40548	up
novel.910	1.37385e-06	10.5811	3.40342	up
Lcy12g017800	0.0409349	10.5608	3.40065	up
Lcy12g012810	3.67762e-05	10.5432	3.39824	up
Lcy04g009900	0.000372599	10.5384	3.39758	up
Lcy04g003900	1.42388e-06	10.4809	3.38969	up
Lcy11g019240	7.84771e-07	10.4123	3.38021	up
Lcy07g011640	0.0623125	10.3779	3.37544	up
Lcy04g015010	0.00974683	10.3529	3.37197	up
Lcy04g015850	7.14775e-10	10.2873	3.36279	up
Lcy06g019690	0.00723952	10.2854	3.36253	up
Lcy05g006220	0.0387339	10.2827	3.36215	up
novel.1128	4.45813e-09	10.2486	3.35736	up
Lcy01g000580	0.000292188	10.2462	3.35702	up
Lcy05g010910	2.30479e-18	10.2141	3.35249	up
Lcy06g005610	0.00400064	10.1393	3.34189	up
Lcy04g011180	5.32422e-10	10.1342	3.34117	up
Lcy01g000280	2.98755e-06	10.1096	3.33766	up
Lcy02g016400	6.69846e-05	10.1049	3.33699	up
Lcy03g019360	0.00551699	10.0983	3.33604	up
Lcy01g009250	0.216316	10.0819	3.3337	up
novel.120	0.200625	10.0628	3.33095	up
Lcy13g009310	0.0233511	10.0222	3.32513	up
Lcy11g010670	6.6715e-06	9.9819	3.31931	up
Lcy01g003080	0.00034222	9.96821	3.31733	up
Lcy05g013300	0.0953619	9.96303	3.31659	up
novel.1393	0.126204	9.94478	3.31394	up
Lcy05g012250	0.220341	9.93454	3.31245	up
Lcy09g002440	0.000568433	9.91585	3.30974	up
novel.854	0.404756	9.83807	3.29838	up
Lcy01g004070	2.03827e-07	9.83339	3.29769	up
novel.481	0.391062	9.80127	3.29297	up
Lcy02g009700	0.391062	9.80127	3.29297	up
Lcy07g017590	0.391062	9.80127	3.29297	up
Lcy07g006610	0.383365	9.7649	3.2876	up
Lcy07g006590	0.383365	9.7649	3.2876	up
Lcy06g017690	0.383365	9.7649	3.2876	up
novel.698	0.383365	9.7649	3.2876	up
novel.1226	0.267479	9.74561	3.28475	up
Lcy02g001050	0.267479	9.74561	3.28475	up
Lcy04g001510	0.000300778	9.72989	3.28242	up
Lcy04g012510	0.384598	9.72881	3.28226	up
Lcy08g016470	0.384598	9.72881	3.28226	up
Lcy06g001050	1.31872e-11	9.71641	3.28042	up
Lcy03g009560	0.259014	9.7111	3.27963	up
Lcy13g002340	0.259014	9.7111	3.27963	up
novel.231	0.259497	9.69537	3.2773	up
Lcy06g002860	0.259497	9.69537	3.2773	up
Lcy06g015340	0.259497	9.69537	3.2773	up
Lcy12g004050	0.394727	9.69272	3.2769	up
Lcy04g009440	0.394727	9.69272	3.2769	up
Lcy13g003160	0.394727	9.69272	3.2769	up
Lcy09g004320	0.269604	9.67685	3.27454	up
novel.1105	0.269604	9.67685	3.27454	up
novel.288	0.0054871	9.66289	3.27246	up
Lcy03g006410	0.260555	9.6612	3.2722	up
Lcy06g006590	0.408712	9.65642	3.27149	up
Lcy13g013870	0.408712	9.65642	3.27149	up
Lcy08g004180	0.408712	9.65642	3.27149	up
Lcy01g003320	0.270589	9.64523	3.26982	up
novel.531	0.270589	9.64523	3.26982	up
Lcy04g010570	0.396529	9.63994	3.26902	up
Lcy08g007190	0.396529	9.63994	3.26902	up
Lcy08g007930	0.034374	9.63156	3.26777	up
novel.775	0.396996	9.62625	3.26697	up
novel.406	0.396996	9.62625	3.26697	up
Lcy04g010140	4.1939e-11	9.61234	3.26489	up
Lcy11g011400	0.388806	9.60693	3.26408	up
Lcy12g007040	0.388806	9.60693	3.26408	up
Lcy12g011880	0.39824	9.59009	3.26154	up
Lcy08g008540	0.39824	9.59009	3.26154	up
Lcy08g011710	0.39824	9.59009	3.26154	up
Lcy07g017000	0.00365856	9.5736	3.25906	up
Lcy11g009240	0.410559	9.57308	3.25898	up
novel.1606	0.410559	9.57308	3.25898	up
Lcy13g012070	0.0338212	9.54794	3.25519	up
Lcy13g006580	0.00189652	9.54133	3.25419	up
Lcy07g014630	2.95788e-06	9.51129	3.24964	up
Lcy08g000880	1.9113e-06	9.50331	3.24843	up
Lcy13g008770	7.96242e-12	9.48327	3.24538	up
Lcy09g015930	3.92698e-10	9.48163	3.24514	up
Lcy12g008980	2.73687e-05	9.47832	3.24463	up
Lcy12g019590	0.0326211	9.44322	3.23928	up
Lcy04g001290	5.39592e-08	9.4135	3.23473	up
Lcy08g001440	0.0127872	9.40805	3.2339	up
Lcy11g018650	5.43257e-24	9.36452	3.22721	up
Lcy06g023340	3.51309e-05	9.3604	3.22657	up
Lcy11g008230	0.000419846	9.33268	3.22229	up
novel.79	0.000124044	9.32486	3.22108	up
Lcy09g018980	0.00063443	9.30897	3.21862	up
Lcy07g007090	1.18443e-05	9.29757	3.21685	up
Lcy05g019500	0.0565414	9.29492	3.21644	up
Lcy10g013900	7.58895e-08	9.28776	3.21533	up
Lcy07g009990	2.1882e-05	9.27878	3.21394	up
Lcy04g013910	0.000134737	9.24292	3.20835	up
Lcy07g011870	1.31478e-11	9.23532	3.20716	up
Lcy13g007920	0.00107303	9.2196	3.2047	up
Lcy02g018130	0.115213	9.20916	3.20307	up
Lcy04g004440	0.0178652	9.20719	3.20276	up
Lcy05g002840	0.0013158	9.1914	3.20028	up
Lcy01g017440	5.68355e-06	9.19072	3.20018	up
Lcy01g013510	2.50173e-09	9.18803	3.19976	up
Lcy06g008810	0.130326	9.16119	3.19554	up
novel.674	0.00278782	9.13983	3.19217	up
Lcy07g013700	0.0662759	9.1253	3.18987	up
Lcy07g000510	0.000233051	9.12189	3.18933	up
novel.855	0.000829905	9.10415	3.18652	up
Lcy08g010250	1.25934e-09	9.10295	3.18633	up
Lcy09g009590	0.0322742	9.0958	3.1852	up
Lcy05g019880	0.00303144	9.03892	3.17615	up
novel.540	3.19842e-10	9.03792	3.17599	up
Lcy08g013240	0.00757673	9.03773	3.17596	up
Lcy02g010510	1.09943e-08	9.03457	3.17546	up
Lcy04g004420	0.222265	9.0338	3.17533	up
Lcy09g018350	2.84241e-09	9.02576	3.17405	up
Lcy02g005000	1.99905e-07	9.02434	3.17382	up
novel.1361	0.219524	9.01556	3.17242	up
Lcy11g004840	1.32115e-10	9.00976	3.17149	up
novel.1673	0.139546	9.00432	3.17062	up
Lcy10g000750	1.99542e-16	9.00181	3.17022	up
Lcy05g015530	0.00158933	9.00057	3.17002	up
Lcy04g013760	0.137859	8.98713	3.16786	up
Lcy13g002260	9.54833e-09	8.98657	3.16777	up
novel.845	6.72522e-05	8.98228	3.16708	up
Lcy05g010890	4.24889e-10	8.9726	3.16553	up
Lcy09g002680	0.231247	8.96126	3.1637	up
novel.1801	0.120136	8.95434	3.16259	up
Lcy04g016470	0.000823128	8.94871	3.16168	up
Lcy06g014850	0.000761165	8.93975	3.16023	up
Lcy10g003440	0.165526	8.9355	3.15955	up
Lcy06g009330	0.0123494	8.93441	3.15937	up
Lcy02g016000	0.0657261	8.91127	3.15563	up
Lcy04g015450	2.47416e-06	8.90802	3.15511	up
Lcy08g004320	0.0742848	8.90647	3.15485	up
Lcy06g013490	0.225988	8.9	3.15381	up
Lcy11g004820	0.00474797	8.88112	3.15074	up
novel.951	0.000662235	8.81162	3.13941	up
Lcy09g010310	3.10489e-05	8.7911	3.13604	up
novel.1194	3.26594e-06	8.75901	3.13077	up
novel.1608	0.00701949	8.75115	3.12947	up
novel.881	0.00174152	8.73373	3.1266	up
Lcy10g014260	7.5734e-13	8.7209	3.12448	up
novel.1679	1.82024e-07	8.7178	3.12396	up
Lcy10g006110	3.46149e-08	8.69755	3.12061	up
Lcy02g013120	0.0439819	8.69721	3.12055	up
Lcy13g008880	1.82981e-06	8.69372	3.11997	up
Lcy12g017340	0.00305902	8.67393	3.11669	up
Lcy08g003180	0.00494082	8.65109	3.11288	up
Lcy01g001160	8.12559e-05	8.58194	3.1013	up
Lcy05g009700	0.000214389	8.57342	3.09987	up
Lcy02g005010	1.03798e-06	8.55599	3.09694	up
Lcy09g013130	0.00264882	8.55443	3.09667	up
Lcy13g002960	7.22173e-08	8.54662	3.09535	up
novel.20	5.191e-06	8.54643	3.09532	up
Lcy13g003030	1.40565e-12	8.5357	3.09351	up
Lcy11g001920	0.00165171	8.49769	3.08707	up
Lcy05g014310	0.126365	8.48175	3.08436	up
Lcy11g004600	0.0264913	8.46751	3.08194	up
Lcy09g000310	0.0906142	8.46273	3.08112	up
Lcy12g015990	0.0203862	8.45013	3.07897	up
Lcy11g020320	0.000638469	8.41403	3.0728	up
Lcy03g016800	0.00147721	8.4095	3.07202	up
novel.639	0.0122588	8.39215	3.06904	up
Lcy13g007730	1.68934e-09	8.39108	3.06886	up
Lcy03g002500	2.85273e-05	8.38398	3.06764	up
Lcy04g001520	0.0177856	8.36428	3.06424	up
novel.1625	0.000439099	8.28678	3.05081	up
Lcy08g015590	0.0132165	8.24783	3.04402	up
Lcy03g005250	3.35851e-06	8.2403	3.0427	up
novel.1655	0.0432057	8.19833	3.03533	up
Lcy02g010580	0.0051964	8.19654	3.03502	up
novel.1221	0.0049414	8.18768	3.03346	up
Lcy04g008460	1.54955e-17	8.17768	3.03169	up
Lcy08g003190	0.0124253	8.16974	3.03029	up
Lcy03g017310	3.23196e-16	8.16762	3.02991	up
Lcy12g022080	7.97808e-05	8.1609	3.02873	up
Lcy01g012200	0.0133409	8.15754	3.02813	up
Lcy04g015350	5.75926e-09	8.15026	3.02685	up
Lcy03g002910	8.38208e-08	8.12757	3.02282	up
Lcy10g004490	0.00530148	8.11799	3.02112	up
Lcy06g009440	0.140965	8.11715	3.02097	up
novel.935	0.00241131	8.11406	3.02042	up
Lcy07g007300	2.03666e-06	8.11098	3.01988	up
Lcy02g015140	1.99684e-10	8.09312	3.0167	up
Lcy05g006160	8.04653e-11	8.07897	3.01417	up
novel.1634	0.278276	8.06068	3.0109	up
Lcy09g021090	0.0624759	8.04456	3.00801	up
Lcy11g012370	0.256603	8.02358	3.00425	up
Lcy03g018240	0.140898	8.01642	3.00296	up
Lcy06g018350	3.9932e-05	8.01491	3.00269	up
Lcy07g003480	0.175793	8.00441	3.0008	up
Lcy07g014100	0.000775763	8.00074	3.00013	up
Lcy07g009650	0.0440889	8.00026	3.00005	up
Lcy05g012680	2.04259e-09	7.99721	2.9995	up
Lcy07g013240	3.61965e-07	7.99204	2.99856	up
novel.1428	0.258557	7.98754	2.99775	up
Lcy10g006130	0.257826	7.98753	2.99775	up
Lcy06g008330	0.00278594	7.94874	2.99073	up
Lcy11g020840	0.391245	7.93223	2.98773	up
Lcy10g005770	0.0224358	7.92064	2.98562	up
Lcy02g009380	1.61342e-24	7.91353	2.98432	up
Lcy06g023540	2.23329e-05	7.91036	2.98374	up
Lcy01g019130	0.000113114	7.89111	2.98023	up
Lcy09g003620	0.000218947	7.88595	2.97928	up
Lcy06g019250	1	7.8845	2.97902	up
Lcy03g012460	7.714e-06	7.88229	2.97861	up
Lcy04g015640	0.000685826	7.87057	2.97647	up
novel.963	0.453666	7.86883	2.97615	up
Lcy05g004230	0.023655	7.86173	2.97485	up
Lcy03g014730	0.011256	7.85904	2.97435	up
novel.803	0.113574	7.85863	2.97428	up
Lcy03g011150	0.107465	7.85127	2.97293	up
novel.299	0.0418114	7.84967	2.97263	up
Lcy09g003290	1.90167e-14	7.84324	2.97145	up
Lcy07g008820	8.20009e-08	7.8428	2.97137	up
novel.1011	0.4547	7.83298	2.96956	up
Lcy05g019390	0.4547	7.83298	2.96956	up
Lcy04g013270	0.000538803	7.81844	2.96688	up
Lcy05g011820	0.455177	7.8165	2.96652	up
novel.237	0.455177	7.8165	2.96652	up
Lcy06g015300	0.455177	7.8165	2.96652	up
Lcy04g018610	0.45574	7.79714	2.96294	up
Lcy11g016750	0.45574	7.79714	2.96294	up
Lcy11g015830	0.346693	7.77928	2.95964	up
Lcy13g005980	0.346693	7.77928	2.95964	up
Lcy04g014800	9.06478e-28	7.77412	2.95868	up
Lcy04g004790	1.01681e-12	7.77094	2.95809	up
Lcy06g019210	0.4567	7.76421	2.95684	up
novel.842	0.0644708	7.76191	2.95641	up
Lcy05g015510	0.456784	7.76132	2.9563	up
Lcy04g010080	0.456784	7.76132	2.9563	up
Lcy01g008650	0.456784	7.76132	2.9563	up
Lcy04g003330	0.456784	7.76132	2.9563	up
novel.537	0.456784	7.76132	2.9563	up
Lcy04g020620	0.456784	7.76132	2.9563	up
Lcy04g015760	0.456784	7.76132	2.9563	up
Lcy09g004710	3.68053e-05	7.75079	2.95434	up
Lcy13g005890	0.348183	7.74524	2.95331	up
Lcy06g020810	0.000139911	7.74008	2.95235	up
Lcy08g010820	0.348871	7.72959	2.95039	up
Lcy12g020560	0.348871	7.72959	2.95039	up
Lcy09g021020	0.348871	7.72959	2.95039	up
novel.32	0.348871	7.72959	2.95039	up
Lcy01g003330	1.69633e-06	7.7277	2.95004	up
Lcy05g004530	0.000173336	7.72749	2.95	up
Lcy07g005800	3.40412e-11	7.72605	2.94973	up
Lcy11g013960	0.457835	7.72553	2.94963	up
Lcy02g000400	0.457835	7.72553	2.94963	up
Lcy06g023480	9.16642e-08	7.72429	2.9494	up
Lcy06g021420	4.43331e-05	7.7202	2.94864	up
Lcy09g012940	0.458234	7.71198	2.9471	up
novel.879	0.458319	7.70909	2.94656	up
Lcy03g000210	0.458319	7.70909	2.94656	up
Lcy12g004960	0.458319	7.70909	2.94656	up
Lcy12g011350	0.458319	7.70909	2.94656	up
Lcy03g012930	0.458805	7.69265	2.94348	up
Lcy10g017550	0.458805	7.69265	2.94348	up
Lcy11g013620	0.458805	7.69265	2.94348	up
Lcy09g009270	1	7.68666	2.94236	up
Lcy07g004960	0.459292	7.67622	2.9404	up
Lcy11g007270	0.00168345	7.66988	2.9392	up
Lcy12g001900	0.45978	7.65979	2.93731	up
Lcy04g011480	5.16949e-28	7.64534	2.93458	up
novel.190	0.0236384	7.58312	2.92279	up
novel.1224	0.0307665	7.56811	2.91993	up
Lcy02g004460	2.90155e-09	7.56004	2.91839	up
Lcy05g000810	0.0001094	7.53542	2.91369	up
Lcy03g018770	0.0178051	7.51126	2.90906	up
Lcy01g019120	0.00344752	7.5046	2.90778	up
Lcy06g019000	2.1125e-07	7.49677	2.90627	up
novel.1670	0.143247	7.49348	2.90564	up
Lcy04g004260	7.51387e-05	7.49074	2.90511	up
Lcy11g011460	0.000307227	7.47881	2.90281	up
Lcy13g004970	0.0111426	7.46845	2.90081	up
novel.414	0.108465	7.46254	2.89967	up
Lcy07g018650	0.00463799	7.46074	2.89932	up
Lcy12g021590	6.88832e-12	7.45106	2.89745	up
Lcy03g020080	0.00158181	7.44378	2.89604	up
novel.1383	0.0722531	7.40695	2.88888	up
Lcy13g004100	6.10091e-10	7.40663	2.88882	up
novel.317	0.000303938	7.39998	2.88752	up
Lcy04g006950	2.00918e-09	7.3941	2.88637	up
Lcy12g021880	1.37104e-07	7.38979	2.88553	up
Lcy13g013910	0.000398626	7.35018	2.87778	up
Lcy12g018640	2.17567e-05	7.327	2.87322	up
Lcy05g015610	1	7.30751	2.86938	up
Lcy02g001940	0.000372005	7.28663	2.86525	up
Lcy04g014330	1.53801e-05	7.28013	2.86396	up
novel.193	0.000723168	7.27515	2.86298	up
Lcy12g018740	1.42186e-06	7.27211	2.86237	up
novel.646	0.000562604	7.26354	2.86067	up
Lcy05g013130	3.21142e-06	7.23863	2.85572	up
Lcy06g024060	0.0400487	7.23616	2.85522	up
Lcy09g003630	1.15615e-06	7.21657	2.85131	up
Lcy10g013730	7.65558e-05	7.19061	2.84611	up
Lcy09g014990	1.58462e-07	7.16713	2.84139	up
Lcy03g018320	0.0237064	7.15612	2.83918	up
Lcy02g004270	3.87456e-08	7.1197	2.83182	up
Lcy10g017810	0.0811557	7.11254	2.83037	up
novel.357	4.55768e-06	7.0773	2.8232	up
Lcy13g001030	0.0426436	7.06571	2.82083	up
Lcy04g009550	2.42725e-05	7.06404	2.82049	up
Lcy07g018980	0.0484893	7.06174	2.82002	up
Lcy05g008790	1.03773e-15	7.0585	2.81936	up
Lcy09g009510	6.10158e-08	7.05809	2.81928	up
Lcy07g012070	0.304936	7.0316	2.81385	up
Lcy08g019180	0.304556	7.03159	2.81385	up
novel.1380	0.228851	7.0205	2.81157	up
novel.909	0.000101514	7.01441	2.81032	up
Lcy12g014150	3.80834e-10	7.00362	2.8081	up
Lcy11g003110	0.0995586	7.00257	2.80789	up
Lcy11g009710	0.00179798	7.00244	2.80786	up
Lcy11g019020	2.93566e-05	7.00216	2.8078	up
Lcy10g003610	0.0906581	6.98845	2.80497	up
Lcy09g005810	0.000335204	6.98788	2.80485	up
Lcy05g014830	0.000735168	6.9838	2.80401	up
Lcy04g007200	0.306845	6.97776	2.80276	up
Lcy04g009640	0.209521	6.97049	2.80126	up
Lcy02g004880	0.180964	6.96651	2.80044	up
Lcy05g001970	0.0625454	6.9598	2.79905	up
Lcy06g008790	0.00509769	6.95978	2.79904	up
Lcy03g005210	4.716e-06	6.95819	2.79871	up
Lcy09g009380	8.90936e-10	6.9533	2.7977	up
Lcy06g005660	0.232362	6.95222	2.79747	up
Lcy09g007000	0.215225	6.94467	2.79591	up
Lcy11g018880	0.215225	6.94467	2.79591	up
Lcy02g005090	0.210711	6.93707	2.79433	up
Lcy04g018470	0.00174664	6.9358	2.79406	up
Lcy04g004500	4.21494e-09	6.93132	2.79313	up
Lcy07g015830	4.8738e-09	6.93075	2.79301	up
Lcy06g018240	0.00131302	6.92546	2.79191	up
Lcy12g021350	4.906e-07	6.92416	2.79164	up
Lcy03g011800	0.127158	6.92253	2.7913	up
novel.135	0.233554	6.9208	2.79094	up
Lcy09g001460	0.304151	6.91733	2.79021	up
Lcy09g006710	1.56093e-08	6.91528	2.78979	up
Lcy07g005010	0.30411	6.90913	2.7885	up
Lcy09g012580	1.41283e-07	6.8867	2.78381	up
Lcy06g018390	4.41243e-08	6.8819	2.78281	up
Lcy09g011540	0.00212006	6.86442	2.77914	up
Lcy06g008220	0.0168997	6.85941	2.77808	up
Lcy03g015840	0.00209902	6.85541	2.77724	up
Lcy11g020910	2.50608e-06	6.85286	2.77671	up
Lcy05g019800	0.000220176	6.84565	2.77519	up
Lcy08g018070	0.000569337	6.83753	2.77348	up
Lcy08g001270	4.53874e-09	6.82612	2.77107	up
novel.1215	1.97442e-08	6.82375	2.77057	up
Lcy05g010160	2.48945e-07	6.81613	2.76895	up
Lcy01g009470	0.0594308	6.81217	2.76811	up
Lcy09g011360	0.00029843	6.81202	2.76808	up
Lcy11g001830	0.000286099	6.80961	2.76757	up
Lcy08g003730	1.05502e-13	6.7998	2.76549	up
Lcy09g008940	0.0335033	6.78811	2.76301	up
Lcy12g002950	0.0314614	6.78344	2.76202	up
Lcy10g000060	0.000196363	6.77995	2.76127	up
Lcy07g016690	0.000235426	6.77266	2.75972	up
Lcy13g016230	2.20907e-12	6.77241	2.75967	up
Lcy13g001600	0.000365893	6.71665	2.74774	up
novel.1556	0.00168409	6.71118	2.74657	up
novel.743	0.0298351	6.70438	2.7451	up
Lcy01g017350	0.0204197	6.70303	2.74481	up
Lcy06g010920	0.000172196	6.68659	2.74127	up
Lcy09g005820	0.0088854	6.67437	2.73863	up
novel.398	1.93526e-10	6.65559	2.73457	up
Lcy13g002450	6.91033e-08	6.64763	2.73284	up
Lcy03g019900	0.000231891	6.64285	2.7318	up
Lcy03g014390	7.00538e-07	6.64017	2.73122	up
Lcy01g012510	7.6222e-07	6.63729	2.73059	up
Lcy08g001810	8.17192e-05	6.6355	2.73021	up
Lcy02g009920	6.51434e-07	6.62592	2.72812	up
Lcy04g020850	1	6.61984	2.7268	up
Lcy10g011240	0.000130188	6.59048	2.72038	up
Lcy01g004660	0.0070199	6.58986	2.72025	up
Lcy03g015110	5.2559e-07	6.57894	2.71786	up
Lcy01g017560	0.00458241	6.56831	2.71552	up
Lcy11g018020	1.78061e-06	6.56831	2.71552	up
novel.1095	0.000395741	6.56516	2.71483	up
novel.1616	0.00252518	6.56099	2.71391	up
Lcy08g013430	5.83149e-08	6.53184	2.70749	up
Lcy09g014710	2.45787e-09	6.5316	2.70744	up
Lcy06g005890	2.74421e-11	6.52706	2.70643	up
Lcy13g007040	6.13661e-25	6.51715	2.70424	up
Lcy06g001160	0.000286905	6.51572	2.70392	up
Lcy01g019820	4.83738e-05	6.51301	2.70332	up
Lcy06g009460	0.000258947	6.50532	2.70162	up
Lcy07g019530	0.069352	6.48961	2.69813	up
Lcy01g010350	2.20041e-06	6.48837	2.69786	up
Lcy01g001230	0.00389906	6.47237	2.69429	up
novel.290	3.66094e-11	6.4537	2.69013	up
Lcy05g015900	0.133178	6.42419	2.68352	up
Lcy13g009950	0.0828094	6.41759	2.68203	up
novel.661	0.00103469	6.41489	2.68142	up
Lcy03g009150	3.121e-06	6.39737	2.67748	up
Lcy04g020290	0.0123264	6.38655	2.67504	up
Lcy05g010170	8.51022e-08	6.3862	2.67496	up
Lcy07g001780	0.000421246	6.38063	2.6737	up
novel.1293	0.00289297	6.36729	2.67068	up
Lcy09g009090	0.00257727	6.36321	2.66975	up
Lcy04g009930	6.42747e-05	6.35407	2.66768	up
Lcy08g002820	0.0178564	6.32988	2.66218	up
Lcy08g004300	0.212939	6.32686	2.66149	up
novel.1156	0.000758152	6.30795	2.65717	up
novel.1254	0.136918	6.30538	2.65658	up
Lcy04g012700	0.000709332	6.29051	2.65318	up
Lcy12g019450	0.052474	6.28981	2.65302	up
Lcy05g008750	1.31162e-08	6.28008	2.65078	up
Lcy13g009410	0.00014151	6.27981	2.65072	up
Lcy05g003120	0.0166262	6.27403	2.64939	up
Lcy08g007060	0.0727023	6.27308	2.64917	up
Lcy12g009150	3.18932e-06	6.26547	2.64742	up
Lcy12g014310	7.82488e-06	6.26413	2.64712	up
novel.458	0.000831084	6.26065	2.64631	up
Lcy04g016460	2.13686e-06	6.25602	2.64524	up
Lcy09g017160	0.00115586	6.25597	2.64523	up
Lcy04g020450	2.18822e-07	6.25574	2.64518	up
Lcy08g018510	0.00214056	6.2387	2.64125	up
Lcy12g002470	0.000846312	6.23624	2.64068	up
Lcy01g016940	0.0147285	6.21533	2.63583	up
Lcy06g002530	0.0538959	6.21191	2.63504	up
Lcy07g017810	2.00557e-12	6.21131	2.6349	up
Lcy03g005370	3.58674e-07	6.19731	2.63164	up
Lcy01g004290	0.000825121	6.18011	2.62763	up
Lcy05g019840	0.0306652	6.17793	2.62712	up
Lcy09g013580	1.40838e-05	6.15449	2.62164	up
Lcy01g009550	6.61035e-05	6.15376	2.62147	up
Lcy12g001740	2.40368e-05	6.14929	2.62042	up
Lcy13g001760	0.00910112	6.14861	2.62026	up
Lcy06g011970	1.39506e-10	6.14265	2.61886	up
Lcy08g007980	2.39875e-05	6.129	2.61565	up
Lcy02g002990	0.00749018	6.11746	2.61293	up
Lcy08g018030	1.56163e-08	6.11581	2.61254	up
Lcy04g023280	0.000376977	6.09956	2.60871	up
Lcy06g023290	0.00727379	6.09934	2.60865	up
Lcy07g005090	6.83041e-05	6.09298	2.60715	up
Lcy13g004030	0.131118	6.09021	2.60649	up
Lcy04g013370	0.145456	6.08843	2.60607	up
Lcy04g016520	0.000306597	6.06506	2.60052	up
Lcy06g020000	5.70357e-14	6.0636	2.60017	up
Lcy10g009870	0.477505	6.06136	2.59964	up
Lcy07g013880	5.69952e-13	6.0583	2.59891	up
Lcy09g020190	0.00305062	6.0546	2.59803	up
Lcy12g008330	0.000120479	6.04443	2.59561	up
novel.886	0.000817133	6.03863	2.59422	up
Lcy03g007220	4.65685e-05	6.03031	2.59223	up
Lcy05g019410	0.0157294	6.0302	2.59221	up
Lcy08g015450	1.51858e-05	6.02865	2.59183	up
novel.673	0.358529	6.0215	2.59012	up
Lcy12g009850	0.00749825	6.01955	2.58966	up
Lcy10g013790	6.64506e-06	6.00951	2.58725	up
Lcy05g013440	0.355906	6.00364	2.58584	up
Lcy12g021000	0.000108479	5.99329	2.58335	up
Lcy03g011530	0.0932186	5.98941	2.58241	up
Lcy09g009490	0.263439	5.9861	2.58162	up
Lcy11g012550	0.263439	5.9861	2.58162	up
novel.611	1.26589e-10	5.96943	2.57759	up
Lcy08g019160	0.375353	5.96814	2.57728	up
Lcy03g001000	0.154249	5.95967	2.57523	up
Lcy12g003170	1.05414e-07	5.95907	2.57509	up
Lcy03g009550	0.362231	5.95322	2.57367	up
novel.582	0.266258	5.95299	2.57362	up
Lcy11g002640	0.483515	5.94937	2.57274	up
Lcy09g021410	1.30807e-05	5.94012	2.57049	up
novel.1035	0.152548	5.93453	2.56913	up
Lcy12g019900	6.0289e-05	5.92649	2.56718	up
Lcy01g007220	0.362722	5.91775	2.56505	up
Lcy04g004470	0.00543593	5.91187	2.56361	up
Lcy09g002910	4.73475e-09	5.90925	2.56297	up
Lcy03g011610	0.00858457	5.90535	2.56202	up
novel.742	0.521372	5.89965	2.56063	up
Lcy02g005320	0.521372	5.89965	2.56063	up
Lcy12g015030	0.00880977	5.89947	2.56058	up
Lcy11g008430	1.06912e-09	5.89048	2.55838	up
Lcy13g014680	0.205315	5.89033	2.55835	up
Lcy03g016560	1.88839e-06	5.88536	2.55713	up
Lcy13g005670	0.00650494	5.87313	2.55413	up
novel.836	0.522824	5.8646	2.55203	up
novel.230	0.522824	5.8646	2.55203	up
Lcy11g016120	0.522824	5.8646	2.55203	up
Lcy05g014320	0.522824	5.8646	2.55203	up
Lcy02g015720	0.522824	5.8646	2.55203	up
novel.104	0.522824	5.8646	2.55203	up
novel.1495	0.522824	5.8646	2.55203	up
Lcy03g013840	0.522824	5.8646	2.55203	up
Lcy09g021230	0.522824	5.8646	2.55203	up
Lcy04g008750	0.522824	5.8646	2.55203	up
Lcy06g002470	3.89213e-05	5.85401	2.54943	up
novel.820	0.111386	5.85287	2.54914	up
Lcy02g016520	2.20723e-05	5.85068	2.5486	up
Lcy05g008760	9.39951e-15	5.8485	2.54807	up
Lcy12g001180	0.523496	5.8485	2.54807	up
Lcy00g000790	0.523496	5.8485	2.54807	up
Lcy04g021480	0.523496	5.8485	2.54807	up
Lcy06g019190	0.0700368	5.84247	2.54658	up
novel.1432	0.0733568	5.84225	2.54652	up
Lcy12g016260	0.000725204	5.83807	2.54549	up
Lcy01g012630	0.00264301	5.83603	2.54499	up
Lcy11g017390	5.25307e-05	5.83398	2.54448	up
Lcy05g006180	4.75797e-09	5.8305	2.54362	up
Lcy08g018000	0.524286	5.8296	2.5434	up
Lcy04g010760	0.524286	5.8296	2.5434	up
Lcy06g014790	0.524286	5.8296	2.5434	up
Lcy02g004110	0.524286	5.8296	2.5434	up
Lcy01g005140	0.524286	5.8296	2.5434	up
Lcy13g000870	0.524286	5.8296	2.5434	up
novel.456	0.524286	5.8296	2.5434	up
novel.780	0.524286	5.8296	2.5434	up
Lcy04g022160	0.10331	5.82924	2.54331	up
Lcy11g015900	1.65516e-05	5.82197	2.54151	up
Lcy07g014930	0.000174688	5.81596	2.54002	up
Lcy12g012100	0.462053	5.81352	2.53941	up
novel.233	0.462053	5.81352	2.53941	up
Lcy04g006250	0.462053	5.81352	2.53941	up
Lcy13g005650	0.462053	5.81352	2.53941	up
Lcy06g009210	0.462053	5.81352	2.53941	up
Lcy12g008630	0.462053	5.81352	2.53941	up
Lcy10g014850	0.0003725	5.81043	2.53864	up
Lcy12g022170	3.97701e-16	5.80253	2.53668	up
Lcy04g013140	0.142583	5.79982	2.53601	up
Lcy07g019050	0.000154349	5.79782	2.53551	up
novel.312	0.525639	5.79743	2.53541	up
Lcy02g018760	0.525639	5.79743	2.53541	up
Lcy05g014210	0.525639	5.79743	2.53541	up
Lcy10g008240	0.525757	5.79463	2.53472	up
Lcy01g010480	0.525757	5.79463	2.53472	up
novel.562	0.525757	5.79463	2.53472	up
Lcy09g011400	0.525757	5.79463	2.53472	up
Lcy13g016260	0.526437	5.77855	2.53071	up
novel.634	0.526437	5.77855	2.53071	up
Lcy11g011830	0.526437	5.77855	2.53071	up
Lcy08g016540	0.526437	5.77855	2.53071	up
Lcy07g006020	0.526437	5.77855	2.53071	up
Lcy13g011390	0.526437	5.77855	2.53071	up
Lcy12g008380	0.526437	5.77855	2.53071	up
Lcy02g006680	0.526437	5.77855	2.53071	up
Lcy10g011220	0.526437	5.77855	2.53071	up
Lcy04g001410	0.526437	5.77855	2.53071	up
Lcy10g008200	0.526437	5.77855	2.53071	up
Lcy13g013060	0.526437	5.77855	2.53071	up
Lcy09g001010	0.0850289	5.77683	2.53028	up
Lcy11g007180	3.81495e-15	5.77376	2.52951	up
Lcy11g004390	0.527118	5.76249	2.52669	up
Lcy08g018470	0.527118	5.76249	2.52669	up
Lcy11g012400	0.527118	5.76249	2.52669	up
Lcy03g002050	0.527118	5.76249	2.52669	up
novel.1051	0.527118	5.76249	2.52669	up
Lcy07g014360	0.527118	5.76249	2.52669	up
Lcy01g005780	0.000386883	5.75676	2.52526	up
Lcy02g003810	0.527802	5.74644	2.52267	up
Lcy08g008260	0.527802	5.74644	2.52267	up
Lcy11g012670	0.527802	5.74644	2.52267	up
Lcy07g009940	0.0665516	5.73536	2.51988	up
Lcy05g007510	2.73397e-07	5.72871	2.51821	up
Lcy01g005340	1.0181e-06	5.72587	2.51749	up
Lcy01g008400	0.050926	5.72024	2.51608	up
novel.977	0.000270551	5.7177	2.51544	up
Lcy12g007420	0.0393088	5.69659	2.5101	up
Lcy12g008990	6.64338e-11	5.68791	2.5079	up
Lcy02g003850	1.46214e-10	5.67561	2.50477	up
Lcy02g011320	0.000134806	5.67194	2.50384	up
Lcy04g020300	0.130347	5.67138	2.5037	up
Lcy09g010480	0.0014896	5.66863	2.503	up
novel.955	0.000129093	5.652	2.49876	up
Lcy11g001660	0.15278	5.64942	2.4981	up
Lcy05g008470	1.48741e-06	5.64373	2.49665	up
Lcy12g009240	4.87378e-08	5.62092	2.49081	up
Lcy08g011920	0.000387653	5.60566	2.48688	up
Lcy10g002100	0.0983153	5.59254	2.4835	up
novel.296	0.0144641	5.58927	2.48266	up
Lcy10g005140	1.14747e-07	5.58306	2.48106	up
Lcy12g013910	0.000272787	5.57593	2.47921	up
Lcy10g004210	0.000428004	5.56241	2.47571	up
Lcy03g001320	0.00050649	5.55939	2.47493	up
Lcy01g017770	1.70342e-09	5.55505	2.4738	up
Lcy10g010610	0.00208413	5.55267	2.47318	up
Lcy09g005550	1.23652e-16	5.53189	2.46777	up
Lcy07g012280	2.98096e-05	5.52123	2.46499	up
Lcy13g015800	2.37041e-06	5.52022	2.46473	up
Lcy02g018590	0.000241524	5.51934	2.4645	up
Lcy12g019890	0.000608808	5.51859	2.4643	up
Lcy06g005620	0.0302853	5.51722	2.46394	up
Lcy05g015700	1.82895e-14	5.51706	2.4639	up
Lcy11g002310	2.25492e-07	5.50511	2.46077	up
Lcy04g022840	3.65055e-12	5.50502	2.46075	up
Lcy02g004470	3.75358e-08	5.50253	2.46009	up
Lcy07g011920	0.00181884	5.49804	2.45892	up
Lcy08g013440	7.56777e-16	5.49353	2.45773	up
Lcy08g017430	1.64084e-06	5.48706	2.45603	up
Lcy04g012440	0.000201905	5.48703	2.45603	up
Lcy08g017960	4.45988e-05	5.48457	2.45538	up
novel.1529	4.38001e-05	5.48212	2.45474	up
Lcy13g002390	1	5.47485	2.45282	up
Lcy11g013950	0.00181352	5.46859	2.45117	up
Lcy11g001270	0.0195276	5.4594	2.44874	up
Lcy08g017840	4.4186e-05	5.45445	2.44743	up
Lcy05g010870	1.57712e-12	5.45232	2.44687	up
Lcy09g013270	3.15114e-05	5.45047	2.44638	up
Lcy03g018940	0.0225217	5.45027	2.44633	up
Lcy11g007070	0.000372324	5.42646	2.44001	up
novel.1276	0.0184282	5.42218	2.43887	up
Lcy08g007760	6.64819e-15	5.41872	2.43795	up
Lcy01g019200	9.13192e-06	5.41175	2.4361	up
novel.368	4.90625e-06	5.39695	2.43214	up
Lcy13g010720	0.00266052	5.39242	2.43093	up
novel.1351	0.00468361	5.3825	2.42828	up
Lcy02g004700	0.00113623	5.37879	2.42728	up
Lcy04g003080	0.030255	5.35272	2.42027	up
Lcy11g011920	0.0446713	5.35076	2.41975	up
Lcy04g007940	4.90553e-14	5.3503	2.41962	up
Lcy07g013390	0.379705	5.34922	2.41933	up
Lcy02g004280	4.75394e-32	5.33043	2.41425	up
Lcy08g005560	5.12253e-06	5.32308	2.41226	up
Lcy02g003100	0.00300624	5.31596	2.41033	up
Lcy09g000520	0.00108814	5.31388	2.40977	up
novel.100	0.130047	5.3126	2.40942	up
Lcy04g002500	0.21428	5.31185	2.40921	up
Lcy02g018830	0.00145768	5.31013	2.40875	up
Lcy06g000600	5.6215e-23	5.30813	2.4082	up
Lcy10g005130	1.44556e-10	5.30029	2.40607	up
Lcy09g015810	1.28919e-12	5.29643	2.40502	up
Lcy08g006200	4.31783e-05	5.29137	2.40364	up
Lcy05g020790	1.73637e-08	5.28882	2.40295	up
Lcy13g005660	0.000164653	5.2888	2.40294	up
Lcy06g010970	0.263155	5.28615	2.40222	up
Lcy01g011490	0.0119171	5.27971	2.40046	up
Lcy09g020460	0.00195814	5.25925	2.39486	up
Lcy03g011380	3.34525e-05	5.25778	2.39445	up
Lcy13g004600	3.23644e-06	5.25637	2.39407	up
Lcy08g016850	0.14225	5.25331	2.39323	up
Lcy02g007050	0.00195822	5.22858	2.38642	up
Lcy04g004270	1.83926e-09	5.22829	2.38634	up
Lcy09g000320	0.0071986	5.22802	2.38626	up
Lcy13g009800	5.0208e-05	5.22138	2.38443	up
Lcy06g001990	0.0325604	5.2177	2.38342	up
Lcy10g000320	0.000966832	5.20851	2.38087	up
Lcy13g002460	7.97985e-06	5.18733	2.37499	up
Lcy08g017850	0.00106117	5.18462	2.37424	up
novel.1002	0.027785	5.17771	2.37231	up
Lcy12g014380	5.26888e-05	5.17408	2.3713	up
Lcy05g010960	0.00252884	5.17119	2.3705	up
Lcy11g006150	9.39418e-18	5.16988	2.37013	up
Lcy03g007910	0.232506	5.16118	2.3677	up
Lcy13g003810	3.88821e-07	5.16057	2.36753	up
Lcy05g012560	7.06207e-07	5.15819	2.36687	up
Lcy13g009370	0.00515255	5.13634	2.36074	up
Lcy06g023520	0.000287802	5.13337	2.35991	up
Lcy06g022510	4.31887e-26	5.11859	2.35575	up
Lcy13g001270	0.000966616	5.1181	2.35561	up
Lcy10g014490	0.000965379	5.11383	2.35441	up
Lcy07g011790	0.000753244	5.1038	2.35157	up
Lcy03g001350	7.89187e-05	5.10198	2.35106	up
Lcy02g007970	9.4894e-15	5.09959	2.35038	up
Lcy02g012870	6.1517e-06	5.09762	2.34982	up
novel.668	1.85037e-06	5.08741	2.34693	up
Lcy12g018570	9.30766e-33	5.08611	2.34656	up
Lcy05g001370	0.000100294	5.08445	2.34609	up
Lcy02g005150	0.000180316	5.08443	2.34609	up
Lcy11g003080	0.000148041	5.08429	2.34605	up
Lcy08g013110	0.0152873	5.07461	2.3433	up
Lcy11g017170	1.64626e-25	5.06977	2.34192	up
Lcy09g001250	5.43712e-06	5.06943	2.34182	up
Lcy07g011810	0.00443089	5.06447	2.34041	up
Lcy01g018290	0.0765013	5.05984	2.33909	up
Lcy02g003000	5.43691e-05	5.05853	2.33872	up
Lcy04g021390	0.000669174	5.05612	2.33803	up
Lcy04g017840	0.00158994	5.05382	2.33738	up
Lcy01g002130	0.000269525	5.05192	2.33683	up
Lcy13g005990	0.538036	5.05066	2.33647	up
Lcy03g002480	0.0910852	5.05004	2.33629	up
Lcy07g013020	0.434336	5.02949	2.33041	up
Lcy06g001020	0.00125295	5.02415	2.32888	up
novel.279	0.0554243	5.02296	2.32854	up
novel.1305	2.81662e-06	5.0224	2.32838	up
Lcy05g006690	0.178258	5.01722	2.32689	up
Lcy05g014350	0.424531	5.01154	2.32526	up
Lcy04g006470	0.424013	5.01153	2.32525	up
Lcy03g010120	0.00288374	5.011	2.3251	up
Lcy08g009190	0.00034206	5.01079	2.32504	up
Lcy12g011110	1.03591e-10	5.00367	2.32299	up
Lcy04g012020	0.342332	5.00164	2.3224	up
Lcy09g001920	0.34189	5.00163	2.3224	up
Lcy13g009470	0.00034001	4.99569	2.32068	up
Lcy05g011970	0.00245409	4.99552	2.32064	up
Lcy01g019700	0.426897	4.99398	2.32019	up
Lcy01g003840	0.426897	4.99398	2.32019	up
Lcy06g001480	0.425749	4.99397	2.32019	up
Lcy01g018740	1.9017e-08	4.99212	2.31965	up
Lcy01g014430	0.332882	4.98505	2.31761	up
Lcy10g009320	0.332929	4.97754	2.31543	up
Lcy10g002560	0.000101118	4.97287	2.31408	up
Lcy08g008630	0.344101	4.96871	2.31287	up
Lcy09g018340	0.391476	4.96835	2.31277	up
novel.596	0.000337203	4.9642	2.31156	up
Lcy05g016810	0.00458884	4.96025	2.31041	up
Lcy11g012270	2.21064e-06	4.95951	2.3102	up
Lcy07g009520	8.03332e-06	4.95809	2.30978	up
Lcy12g002520	0.544078	4.95792	2.30973	up
Lcy07g015100	0.021097	4.9572	2.30953	up
Lcy08g008570	0.346562	4.95353	2.30846	up
Lcy04g018460	0.289595	4.9515	2.30787	up
Lcy11g004560	0.44138	4.95059	2.3076	up
Lcy05g003700	0.36495	4.94778	2.30678	up
Lcy06g001590	0.198804	4.94586	2.30622	up
Lcy05g004680	0.000523536	4.93941	2.30434	up
Lcy02g015360	2.80907e-08	4.93675	2.30356	up
Lcy04g022010	6.4842e-05	4.92847	2.30114	up
novel.717	0.0406035	4.9263	2.3005	up
Lcy11g003350	0.441977	4.92622	2.30048	up
Lcy03g016910	0.441977	4.92622	2.30048	up
Lcy06g006270	2.51439e-06	4.92599	2.30041	up
Lcy06g009200	1	4.92221	2.29931	up
Lcy12g016110	0.546891	4.91535	2.29729	up
Lcy05g005170	0.547398	4.91534	2.29729	up
Lcy05g011500	0.548516	4.91531	2.29728	up
Lcy04g016170	0.0737837	4.90652	2.2947	up
Lcy10g010660	0.0140544	4.9052	2.29431	up
novel.974	0.00114721	4.90518	2.29431	up
Lcy07g012780	0.000318182	4.89378	2.29095	up
novel.1057	1.65903e-10	4.89088	2.29009	up
novel.1099	5.97796e-05	4.88008	2.28691	up
Lcy01g003200	0.0565075	4.87673	2.28591	up
Lcy06g005360	0.0115304	4.87066	2.28412	up
Lcy06g011810	0.000361064	4.86832	2.28343	up
Lcy13g015720	0.0257908	4.86628	2.28282	up
Lcy02g015940	0.000328063	4.86329	2.28193	up
Lcy10g014280	6.88264e-11	4.86167	2.28145	up
Lcy06g009260	9.05418e-10	4.8587	2.28057	up
Lcy07g018890	0.249086	4.8576	2.28024	up
novel.495	0.0605057	4.83228	2.2727	up
Lcy06g009310	0.035705	4.83177	2.27255	up
Lcy02g000850	0.0366777	4.83173	2.27254	up
Lcy07g000500	1.25738e-11	4.83014	2.27206	up
Lcy06g003020	0.232556	4.83	2.27202	up
novel.642	0.203865	4.82925	2.2718	up
Lcy13g002640	0.198644	4.8251	2.27056	up
novel.65	0.00824932	4.81433	2.26734	up
Lcy11g020730	5.18416e-16	4.80808	2.26546	up
Lcy03g017200	0.000659908	4.80764	2.26533	up
Lcy04g000260	2.66978e-07	4.79928	2.26282	up
Lcy05g012540	0.281445	4.79746	2.26227	up
Lcy01g019540	0.298127	4.79134	2.26043	up
Lcy08g001930	0.000204124	4.78879	2.25966	up
Lcy13g009930	0.00188053	4.78861	2.25961	up
Lcy04g018990	4.40148e-06	4.78603	2.25883	up
Lcy06g023370	0.00486254	4.78533	2.25862	up
Lcy07g018710	0.0199451	4.77643	2.25593	up
Lcy13g004280	0.000215125	4.77465	2.25539	up
Lcy06g001150	3.86394e-11	4.77276	2.25482	up
Lcy08g010700	0.00974731	4.7725	2.25475	up
Lcy05g016580	0.0841627	4.76716	2.25313	up
Lcy06g017230	0.00127538	4.763	2.25187	up
Lcy02g017080	0.00637851	4.75815	2.2504	up
novel.423	1.21905e-06	4.75625	2.24982	up
Lcy03g007830	8.46623e-07	4.75062	2.24812	up
Lcy13g001830	0.503615	4.7504	2.24805	up
novel.492	0.381508	4.74357	2.24597	up
Lcy13g012720	0.25844	4.73609	2.2437	up
Lcy06g001870	6.80753e-05	4.73361	2.24294	up
Lcy04g016810	4.36521e-09	4.73282	2.2427	up
Lcy05g012790	0.000674823	4.72963	2.24173	up
Lcy06g003280	5.84792e-06	4.72497	2.2403	up
Lcy03g011050	0.0431784	4.71117	2.23608	up
novel.1455	0.00268354	4.6957	2.23134	up
Lcy09g009460	0.0203346	4.69458	2.231	up
Lcy03g012450	0.103167	4.69434	2.23092	up
Lcy08g000710	9.44352e-06	4.69399	2.23082	up
Lcy13g000850	0.0235075	4.68904	2.22929	up
Lcy06g008990	0.00780258	4.68309	2.22746	up
Lcy12g017320	5.96286e-05	4.68081	2.22676	up
Lcy12g000080	8.47131e-05	4.68023	2.22658	up
Lcy10g003890	2.67582e-05	4.67916	2.22625	up
Lcy08g001920	6.24329e-05	4.67902	2.22621	up
Lcy13g006150	8.28595e-12	4.67638	2.22539	up
Lcy05g004870	3.62691e-07	4.67506	2.22499	up
Lcy05g017840	0.000777618	4.67436	2.22477	up
Lcy11g008960	0.000371511	4.66778	2.22274	up
Lcy06g003420	0.000431776	4.66367	2.22147	up
Lcy06g005340	0.00342488	4.66146	2.22078	up
Lcy05g008740	2.91294e-14	4.65735	2.21951	up
Lcy10g012840	0.00634564	4.65672	2.21931	up
Lcy12g015590	0.00104359	4.64918	2.21698	up
Lcy03g003320	0.000932905	4.64551	2.21584	up
Lcy01g002740	0.00335873	4.64508	2.2157	up
Lcy06g012670	1.58825e-06	4.6413	2.21453	up
Lcy06g010990	0.000484057	4.63752	2.21335	up
novel.576	1.51178e-12	4.63416	2.21231	up
Lcy06g005720	1.75621e-05	4.6331	2.21198	up
Lcy06g023630	1.58546e-05	4.6308	2.21126	up
Lcy03g017660	0.0032379	4.63078	2.21126	up
Lcy08g017740	7.84461e-07	4.62978	2.21094	up
Lcy12g019490	1.33374e-14	4.62266	2.20872	up
Lcy09g009550	0.0107812	4.61845	2.20741	up
Lcy02g001650	0.134242	4.61727	2.20704	up
Lcy10g009460	0.000177888	4.614	2.20602	up
Lcy02g014880	5.7807e-08	4.60632	2.20361	up
Lcy01g006740	4.98285e-09	4.60478	2.20313	up
Lcy10g001210	0.000560464	4.59893	2.2013	up
Lcy06g002410	3.89282e-07	4.59573	2.20029	up
Lcy05g018940	1.57927e-05	4.59489	2.20003	up
Lcy12g020750	0.0390464	4.59463	2.19995	up
Lcy07g007670	3.02437e-28	4.59089	2.19877	up
Lcy06g013640	0.000269565	4.58823	2.19794	up
Lcy06g004250	0.000587401	4.58223	2.19605	up
Lcy05g011710	0.0188693	4.58111	2.1957	up
Lcy13g011090	0.0820334	4.5716	2.1927	up
Lcy09g019040	0.000313831	4.5679	2.19153	up
Lcy12g015620	0.367475	4.56788	2.19153	up
Lcy05g001310	0.00168256	4.56294	2.18996	up
Lcy10g000740	0.00925167	4.54617	2.18465	up
Lcy04g015750	1.23079e-07	4.54225	2.18341	up
Lcy13g004060	0.000649066	4.536	2.18142	up
Lcy05g016950	0.0254172	4.52692	2.17853	up
Lcy10g003220	0.00474138	4.52588	2.1782	up
Lcy01g005170	0.00448491	4.52301	2.17728	up
novel.732	0.00157812	4.51925	2.17608	up
Lcy03g020560	0.0134078	4.51881	2.17594	up
Lcy01g004640	1.09089e-10	4.51719	2.17543	up
Lcy10g015870	7.73915e-06	4.51549	2.17488	up
Lcy06g000440	0.000496273	4.51177	2.17369	up
Lcy03g014320	5.55899e-10	4.50857	2.17267	up
Lcy10g002240	1.57429e-06	4.50794	2.17247	up
Lcy09g003720	0.000486742	4.50325	2.17097	up
Lcy02g004950	0.000230341	4.50283	2.17083	up
novel.1144	6.44275e-11	4.50242	2.1707	up
Lcy08g001070	0.00226055	4.49865	2.16949	up
Lcy09g005170	1.35149e-06	4.49766	2.16918	up
Lcy12g007980	1.77671e-05	4.49142	2.16717	up
Lcy01g020150	0.0095852	4.49092	2.16701	up
Lcy07g015040	0.000412572	4.48947	2.16655	up
Lcy03g002630	0.428273	4.48816	2.16612	up
Lcy05g012610	0.000223949	4.4844	2.16491	up
Lcy11g015670	3.0625e-07	4.47608	2.16224	up
Lcy01g009050	4.34201e-05	4.4741	2.1616	up
Lcy11g011020	0.034764	4.47275	2.16116	up
novel.998	0.000429302	4.46522	2.15873	up
Lcy04g011420	0.000473079	4.46216	2.15774	up
Lcy10g000330	0.00563835	4.45996	2.15703	up
Lcy04g012750	0.0282482	4.45761	2.15627	up
Lcy07g003780	0.000388443	4.45688	2.15603	up
Lcy10g008850	0.406242	4.45662	2.15595	up
Lcy08g015470	0.147302	4.45465	2.15531	up
Lcy07g012100	0.00494758	4.45445	2.15525	up
Lcy05g001980	0.00237252	4.44982	2.15375	up
Lcy06g014000	0.00786537	4.44882	2.15342	up
Lcy04g004170	1.78792e-06	4.44759	2.15302	up
Lcy08g005190	0.409002	4.44707	2.15286	up
Lcy09g012620	1	4.44158	2.15107	up
Lcy07g011740	0.000230137	4.43984	2.15051	up
Lcy10g002980	0.00571205	4.43979	2.15049	up
Lcy02g009000	1.22211e-12	4.43887	2.15019	up
Lcy02g000820	0.219365	4.43885	2.15018	up
Lcy10g012730	3.93666e-05	4.43234	2.14807	up
novel.1721	0.0292966	4.42326	2.14511	up
Lcy08g003440	1	4.42326	2.14511	up
Lcy07g005710	0.0113584	4.42179	2.14463	up
Lcy02g015530	2.65704e-05	4.40695	2.13978	up
Lcy07g012000	0.07015	4.40557	2.13933	up
Lcy06g003410	0.448299	4.40372	2.13872	up
Lcy07g016850	4.00026e-08	4.40158	2.13802	up
Lcy08g005890	5.0242e-05	4.39813	2.13689	up
Lcy06g017150	0.410852	4.39813	2.13689	up
novel.142	0.00488603	4.39595	2.13617	up
Lcy10g005080	0.0178096	4.38919	2.13396	up
Lcy05g003420	4.55076e-07	4.38551	2.13275	up
Lcy08g016490	0.0565576	4.38549	2.13274	up
novel.1483	0.344722	4.38332	2.13202	up
Lcy05g019650	3.22727e-05	4.38167	2.13148	up
Lcy04g011290	1.23164e-05	4.37587	2.12957	up
Lcy12g007820	9.91886e-05	4.37466	2.12917	up
Lcy07g000380	0.000197859	4.37243	2.12844	up
Lcy09g011060	0.0297128	4.37076	2.12788	up
Lcy06g002960	2.042e-12	4.36788	2.12693	up
Lcy01g010980	0.00346585	4.36622	2.12639	up
novel.1379	1.59766e-05	4.36315	2.12537	up
Lcy04g012660	0.0995858	4.35581	2.12294	up
novel.475	0.00129046	4.35499	2.12267	up
Lcy10g017620	4.85023e-11	4.35228	2.12177	up
Lcy10g017310	0.00793618	4.34481	2.11929	up
Lcy10g002710	0.102523	4.34349	2.11886	up
Lcy01g012210	0.00310691	4.34213	2.1184	up
novel.1563	0.236263	4.34007	2.11772	up
Lcy05g017620	0.00217032	4.33143	2.11484	up
Lcy10g003530	1.99974e-05	4.32998	2.11436	up
Lcy05g016000	9.2332e-06	4.32658	2.11323	up
Lcy03g008060	0.336383	4.32265	2.11192	up
Lcy01g007970	0.00543138	4.31849	2.11053	up
Lcy07g008980	0.000113376	4.31452	2.1092	up
Lcy02g016200	0.00755094	4.31332	2.1088	up
Lcy02g008110	0.00596126	4.31065	2.10791	up
Lcy04g007480	0.000133053	4.30445	2.10583	up
Lcy01g003240	0.175448	4.29677	2.10325	up
Lcy01g003920	0.00127125	4.27623	2.09634	up
Lcy03g014230	0.00279057	4.27345	2.0954	up
Lcy11g009630	3.35467e-16	4.27052	2.09441	up
Lcy03g002070	0.0428747	4.26298	2.09186	up
Lcy11g000860	0.35474	4.25152	2.08798	up
Lcy04g009460	0.35474	4.25152	2.08798	up
Lcy01g004220	0.001863	4.24842	2.08693	up
Lcy04g022030	0.0211318	4.22756	2.07982	up
Lcy01g001610	0.0031286	4.2161	2.07591	up
Lcy01g018730	0.00010236	4.21605	2.07589	up
novel.1093	0.000574289	4.21601	2.07588	up
Lcy03g016440	3.20626e-06	4.215	2.07553	up
Lcy01g006730	0.124859	4.21429	2.07529	up
Lcy06g011000	0.0024514	4.20758	2.07299	up
Lcy06g010860	0.280282	4.20642	2.07259	up
Lcy04g020270	0.011863	4.20617	2.07251	up
Lcy07g006870	1.88316e-08	4.20569	2.07234	up
Lcy10g013190	0.339175	4.20552	2.07228	up
Lcy02g007180	5.7808e-16	4.20189	2.07104	up
Lcy06g007640	0.00135293	4.19268	2.06787	up
Lcy04g009560	2.69186e-07	4.19235	2.06776	up
Lcy01g017680	2.54476e-07	4.19088	2.06725	up
Lcy10g016810	0.0219632	4.18217	2.06425	up
Lcy06g006630	0.0208248	4.16787	2.05931	up
Lcy01g012620	9.93039e-05	4.16683	2.05895	up
Lcy10g002780	7.88987e-05	4.16601	2.05867	up
Lcy11g012700	4.05862e-07	4.15843	2.05604	up
Lcy05g010970	0.00462434	4.1579	2.05586	up
Lcy03g002210	0.0624789	4.14933	2.05288	up
Lcy09g007820	7.23302e-08	4.14826	2.05251	up
Lcy07g007820	0.00545301	4.14232	2.05044	up
Lcy05g008780	1.50049e-10	4.14065	2.04986	up
Lcy08g000730	0.0118824	4.1377	2.04883	up
Lcy01g001540	0.00216608	4.13706	2.04861	up
Lcy10g003450	0.0283489	4.12616	2.0448	up
Lcy11g018070	0.0312373	4.12345	2.04385	up
Lcy13g002500	0.0449294	4.12096	2.04298	up
Lcy06g007470	7.80802e-08	4.11621	2.04132	up
Lcy07g001010	0.00953575	4.11499	2.04089	up
Lcy09g008030	0.00626294	4.11451	2.04072	up
Lcy09g009910	1.74725e-09	4.11206	2.03986	up
Lcy09g019870	0.0087853	4.11101	2.03949	up
Lcy12g000070	0.000187731	4.11075	2.0394	up
Lcy10g004330	0.08898	4.1089	2.03875	up
Lcy03g018710	8.19407e-08	4.10541	2.03753	up
Lcy10g005790	1.67793e-05	4.10539	2.03752	up
Lcy10g016820	4.90167e-06	4.10187	2.03628	up
Lcy09g002770	3.52576e-05	4.09943	2.03542	up
novel.80	0.00221176	4.09273	2.03306	up
Lcy07g017170	2.74596e-10	4.08862	2.03162	up
Lcy02g004690	0.000640664	4.0885	2.03157	up
Lcy11g018960	0.000214289	4.08593	2.03067	up
Lcy09g009350	2.05685e-08	4.08541	2.03048	up
Lcy07g007080	0.00385195	4.07929	2.02832	up
Lcy08g001760	0.000785071	4.07819	2.02793	up
Lcy13g000510	0.00810644	4.07426	2.02654	up
Lcy02g014670	0.000611154	4.07266	2.02597	up
Lcy01g015650	4.21678e-05	4.07076	2.0253	up
Lcy02g018110	0.0889519	4.07029	2.02513	up
Lcy04g012820	0.00819474	4.06508	2.02328	up
Lcy10g012800	3.34926e-05	4.06321	2.02262	up
Lcy12g010770	1	4.06306	2.02257	up
Lcy05g014500	0.00244359	4.06305	2.02256	up
Lcy08g002890	0.000162355	4.06128	2.02193	up
Lcy11g018310	0.000372548	4.05776	2.02068	up
novel.808	9.03294e-05	4.05533	2.01982	up
Lcy12g017910	0.00253019	4.05452	2.01953	up
Lcy01g016400	0.149792	4.05379	2.01927	up
Lcy08g005570	0.0128238	4.05258	2.01884	up
Lcy12g022120	3.08981e-09	4.04424	2.01587	up
Lcy10g002660	0.000177506	4.04147	2.01488	up
Lcy08g013320	0.612039	4.04003	2.01437	up
Lcy12g003730	0.612039	4.04003	2.01437	up
Lcy10g018670	0.611931	4.04003	2.01437	up
novel.1617	5.24912e-05	4.03939	2.01414	up
Lcy09g006210	1.7941e-05	4.03867	2.01388	up
Lcy13g000840	0.00448848	4.03327	2.01195	up
Lcy11g007350	3.34803e-09	4.02659	2.00956	up
Lcy06g001310	0.0554049	4.02559	2.0092	up
Lcy12g017030	0.0511341	4.0219	2.00788	up
Lcy01g015090	0.000490793	4.02121	2.00763	up
Lcy05g007280	0.5188	4.01947	2.007	up
Lcy01g007720	0.5188	4.01947	2.007	up
Lcy09g009820	0.00860445	4.01943	2.00699	up
Lcy07g006210	0.00785411	4.01388	2.005	up
Lcy10g015400	1.88651e-06	4.01331	2.00479	up
novel.1243	0.0570878	4.00559	2.00201	up
novel.556	0.00796007	4.00518	2.00187	up
Lcy08g010880	0.00254109	4.00477	2.00172	up
Lcy02g000370	0.00860686	4.00239	2.00086	up
Lcy02g014030	0.513072	4.00191	2.00069	up
Lcy11g007050	0.51178	4.00189	2.00068	up
Lcy10g018830	0.51178	4.00189	2.00068	up
Lcy02g014520	0.51178	4.00189	2.00068	up
Lcy13g007200	0.00497259	4.00179	2.00065	up
Lcy12g006820	0.0013608	4.00134	2.00048	up
Lcy05g003090	0.319879	4.00073	2.00026	up
Lcy08g003640	3.94798e-05	0.249911	-2.00052	down
Lcy06g019090	0.0621433	0.249848	-2.00087	down
Lcy07g018420	9.27717e-08	0.249798	-2.00117	down
Lcy02g018890	0.0192826	0.249568	-2.0025	down
Lcy06g019130	0.0080268	0.249498	-2.0029	down
Lcy09g002760	0.00475997	0.249214	-2.00454	down
novel.138	0.00709379	0.249106	-2.00517	down
Lcy02g016940	0.000357995	0.249015	-2.00569	down
Lcy12g017010	0.000250361	0.248706	-2.00749	down
Lcy12g022480	0.00835439	0.248341	-2.00961	down
Lcy12g006420	0.000145975	0.247877	-2.01231	down
Lcy06g010400	5.53608e-06	0.247534	-2.0143	down
Lcy05g006950	0.00807183	0.247366	-2.01528	down
Lcy02g018810	0.00139857	0.247283	-2.01576	down
Lcy07g001220	0.00282526	0.247098	-2.01684	down
Lcy11g009720	6.00889e-07	0.246993	-2.01746	down
Lcy03g003020	0.00435168	0.246767	-2.01878	down
Lcy11g020370	0.0105153	0.246689	-2.01923	down
Lcy06g010390	0.222106	0.246454	-2.02061	down
Lcy01g002660	0.000234855	0.246252	-2.02179	down
Lcy08g015760	0.0394059	0.245823	-2.02431	down
Lcy11g016160	5.6849e-18	0.245742	-2.02478	down
Lcy11g012120	0.195286	0.245525	-2.02606	down
Lcy13g009210	1.83337e-08	0.245211	-2.0279	down
Lcy04g015570	0.0598706	0.244999	-2.02916	down
Lcy05g001720	0.00103499	0.244971	-2.02932	down
Lcy10g005540	6.60794e-10	0.244655	-2.03118	down
Lcy10g012770	0.00319202	0.244591	-2.03156	down
Lcy03g003500	0.00105538	0.244527	-2.03194	down
Lcy10g006560	6.74916e-08	0.244157	-2.03412	down
novel.47	0.0515079	0.244013	-2.03497	down
Lcy07g012040	0.00840603	0.243091	-2.04043	down
novel.663	0.0622458	0.243089	-2.04045	down
novel.832	0.21352	0.242588	-2.04342	down
Lcy12g008160	0.0149257	0.242547	-2.04366	down
novel.740	0.0801014	0.242408	-2.04449	down
Lcy10g018580	0.103219	0.241572	-2.04948	down
Lcy09g014730	1.86758e-10	0.241442	-2.05025	down
Lcy12g012480	0.00591726	0.241405	-2.05047	down
Lcy02g014360	0.0689034	0.241204	-2.05168	down
Lcy10g011480	0.000315676	0.241166	-2.0519	down
Lcy09g011630	1.86095e-05	0.241017	-2.05279	down
Lcy08g000230	0.000406182	0.240901	-2.05349	down
Lcy09g020130	0.0104473	0.24089	-2.05355	down
novel.696	1.37152e-14	0.240798	-2.0541	down
Lcy07g017220	1.06249e-12	0.24074	-2.05445	down
Lcy06g007810	0.00697923	0.240738	-2.05446	down
Lcy10g006420	1.38461e-10	0.240387	-2.05657	down
Lcy06g005140	0.0327653	0.24031	-2.05703	down
Lcy03g003030	4.60481e-07	0.240021	-2.05877	down
Lcy04g024000	0.0955779	0.239639	-2.06106	down
Lcy03g006000	0.00143508	0.239405	-2.06247	down
Lcy12g011570	0.0127233	0.239357	-2.06277	down
novel.1204	0.0380735	0.2388	-2.06613	down
Lcy07g016630	0.345607	0.238593	-2.06737	down
Lcy09g003650	0.263729	0.238249	-2.06946	down
Lcy01g012000	0.114991	0.237656	-2.07305	down
Lcy08g010260	2.02048e-13	0.237365	-2.07482	down
Lcy10g016770	5.07339e-06	0.237337	-2.07499	down
Lcy11g002020	0.0532383	0.237121	-2.0763	down
Lcy04g019300	1.70538e-11	0.237037	-2.07681	down
novel.473	0.143004	0.236809	-2.0782	down
Lcy04g006310	1.76638e-11	0.236762	-2.07849	down
Lcy05g016990	0.110711	0.236719	-2.07875	down
novel.704	2.99514e-12	0.236635	-2.07927	down
Lcy04g021160	0.0117208	0.236469	-2.08028	down
novel.1622	2.11523e-20	0.236455	-2.08036	down
Lcy05g014140	0.492652	0.236385	-2.08079	down
Lcy12g022530	0.00281968	0.236329	-2.08113	down
Lcy06g021470	1.10749e-07	0.236277	-2.08145	down
Lcy05g019400	0.100032	0.235913	-2.08367	down
Lcy08g014340	0.41695	0.235339	-2.08719	down
Lcy02g017230	0.255533	0.235299	-2.08743	down
Lcy06g019930	0.0750328	0.235189	-2.08811	down
Lcy11g002620	0.0694419	0.235182	-2.08815	down
Lcy08g008130	0.000938379	0.234568	-2.09192	down
Lcy12g018870	0.0186205	0.23399	-2.09548	down
Lcy07g010910	9.2022e-06	0.233871	-2.09622	down
Lcy09g002180	0.0418468	0.233193	-2.10041	down
Lcy08g004530	0.476843	0.232663	-2.10369	down
Lcy08g005100	0.47623	0.232662	-2.10369	down
Lcy02g017650	1.56253e-07	0.232541	-2.10444	down
Lcy04g004060	0.0262829	0.232327	-2.10577	down
Lcy02g005840	2.71086e-08	0.232085	-2.10728	down
Lcy02g008380	0.0024089	0.231759	-2.1093	down
Lcy13g016650	0.021857	0.231569	-2.11048	down
novel.871	0.00652145	0.231417	-2.11143	down
Lcy05g014630	0.0736356	0.231262	-2.1124	down
Lcy12g013940	0.00074587	0.231211	-2.11272	down
Lcy11g007510	0.38263	0.231208	-2.11274	down
Lcy10g000850	0.382255	0.231207	-2.11274	down
novel.1283	0.0662693	0.230672	-2.11609	down
Lcy10g011270	0.00695163	0.230317	-2.11831	down
Lcy06g002730	0.381035	0.230177	-2.11919	down
Lcy03g007100	0.380662	0.230177	-2.11919	down
novel.1774	4.32399e-05	0.230077	-2.11981	down
Lcy07g010740	3.79531e-05	0.229614	-2.12272	down
Lcy05g004310	0.00022439	0.22908	-2.12608	down
Lcy03g000340	0.0472594	0.228961	-2.12682	down
novel.823	0.389385	0.228918	-2.1271	down
Lcy01g015230	0.0263947	0.228896	-2.12724	down
Lcy03g009890	0.00123971	0.228557	-2.12938	down
Lcy02g002370	2.82212e-30	0.227999	-2.1329	down
Lcy09g020300	0.0140092	0.227987	-2.13297	down
Lcy13g015590	0.377171	0.227915	-2.13343	down
Lcy04g009100	0.377539	0.227914	-2.13344	down
Lcy02g001310	0.377708	0.227914	-2.13344	down
novel.1734	1	0.2279	-2.13353	down
Lcy07g003080	0.0346706	0.227888	-2.1336	down
Lcy03g007300	0.00122525	0.227609	-2.13537	down
Lcy04g016930	1.56101e-06	0.227544	-2.13578	down
Lcy08g003500	1.30124e-05	0.227281	-2.13745	down
novel.1494	0.0335957	0.226926	-2.13971	down
Lcy08g012870	0.385852	0.226877	-2.14002	down
Lcy13g014710	0.386208	0.226876	-2.14002	down
novel.799	0.477843	0.226432	-2.14285	down
novel.723	0.00465815	0.226286	-2.14378	down
novel.570	1.76293e-09	0.226139	-2.14472	down
Lcy04g012140	0.0189188	0.225826	-2.14672	down
Lcy07g007460	5.98716e-12	0.225725	-2.14736	down
novel.1395	6.04822e-06	0.225623	-2.14802	down
Lcy04g007240	0.476503	0.225578	-2.1483	down
Lcy12g020830	0.177259	0.22553	-2.14861	down
Lcy06g019610	0.0366065	0.225479	-2.14893	down
Lcy09g005160	0.464912	0.225383	-2.14955	down
Lcy13g005480	1.61981e-07	0.225007	-2.15196	down
Lcy04g015860	4.01231e-05	0.224886	-2.15273	down
Lcy04g015110	0.184918	0.224868	-2.15285	down
Lcy04g020540	0.154975	0.224662	-2.15417	down
Lcy06g011240	0.0624208	0.224461	-2.15546	down
Lcy03g008590	0.463237	0.224321	-2.15636	down
Lcy07g014310	0.0176403	0.22425	-2.15682	down
Lcy13g005030	5.62625e-05	0.224178	-2.15728	down
Lcy08g009020	0.0049528	0.224146	-2.15749	down
Lcy00g000260	0.00854982	0.223895	-2.15911	down
Lcy08g010750	0.102617	0.223367	-2.16251	down
Lcy04g023600	0.472829	0.223226	-2.16342	down
Lcy07g008070	0.473006	0.223225	-2.16343	down
Lcy08g010270	0.00153426	0.223171	-2.16378	down
Lcy01g016690	0.000491993	0.222917	-2.16542	down
Lcy08g000370	0.00030249	0.222856	-2.16581	down
Lcy10g011310	0.014624	0.222454	-2.16842	down
Lcy12g018100	7.13925e-06	0.222407	-2.16873	down
Lcy11g000390	3.48244e-07	0.222229	-2.16988	down
Lcy09g011140	0.570969	0.221834	-2.17245	down
Lcy08g013140	1.59165e-05	0.221437	-2.17503	down
Lcy07g018410	0.0273617	0.221375	-2.17543	down
Lcy01g017900	0.0236584	0.221263	-2.17616	down
Lcy03g010830	0.0316451	0.220682	-2.17996	down
Lcy09g001520	0.0170887	0.220616	-2.18039	down
Lcy10g014720	0.000204409	0.220451	-2.18147	down
Lcy10g014480	0.000114285	0.220297	-2.18248	down
Lcy01g015040	0.105275	0.21998	-2.18455	down
Lcy05g008570	0.00484658	0.219571	-2.18724	down
Lcy01g001060	0.118117	0.219537	-2.18747	down
Lcy10g007200	0.0458244	0.218917	-2.19154	down
novel.489	4.51177e-07	0.218853	-2.19197	down
novel.1708	0.0284166	0.218833	-2.1921	down
Lcy10g015540	0.0180174	0.218754	-2.19262	down
Lcy03g002990	0.335001	0.218671	-2.19317	down
Lcy06g007870	0.0566187	0.218534	-2.19407	down
Lcy02g018140	1.57736e-08	0.218506	-2.19426	down
Lcy02g006250	0.00024829	0.217932	-2.19805	down
novel.839	5.63632e-06	0.217772	-2.19911	down
Lcy04g020950	1.24777e-08	0.21761	-2.20019	down
Lcy13g011690	0.225774	0.21747	-2.20111	down
Lcy07g008320	0.035929	0.217282	-2.20236	down
Lcy04g004410	0.087949	0.217095	-2.2036	down
Lcy03g016050	0.00456404	0.21679	-2.20563	down
Lcy02g018020	0.228602	0.216636	-2.20666	down
Lcy03g016650	1.52046e-07	0.216203	-2.20954	down
Lcy07g007130	0.000805703	0.215762	-2.21249	down
Lcy02g000640	0.00564402	0.215748	-2.21258	down
novel.1493	0.0766974	0.215526	-2.21407	down
Lcy12g010940	7.03356e-05	0.215406	-2.21487	down
novel.1334	0.0470227	0.215032	-2.21737	down
Lcy06g006100	0.116828	0.214974	-2.21777	down
Lcy12g022470	0.0477215	0.214712	-2.21953	down
[truncated: 1,007 more rows]
