# Supplementary material for: Integrated Analysis of the Transcriptome and Metabolome Reveals the Network Regulating Fruit Taste in Sponge Gourd (Luffa cylindrica)
Source: Foods. 2025 May 15;14(10):1753. doi: 10.3390/foods14101753 (PMC12111081; doi:10.3390/foods14101753)
Supplement: Supplementary file 1 [file foods-14-01753-s001.zip › Table S4 The 675 metabolites identified in GT and BT sponge gourd fruit.xlsx]

## Sheet: Sheet1
Index	Description	Class I	Retention_time (min)	m/z	m/z (Delta (ppm))	BT_1	BT_2	BT_3	BT_4	BT_5	BT_6	GT_1	GT_2	GT_3	GT_4	GT_5	GT_6
C1	Zearalanol	Phenylpropanoids and polyketides	4.75	323.185	-1.22	571304	338954	563894	843408	525813	706845	394549	527857	487981	421411	617275	440710
C2	YNK	other	9.47	424.219	1.12	20388.3	16937.8	21693.9	19357.6	60750.8	15440.7	20582.7	29173.3	64955.4	11021.6	16652	16769.4
C3	YLH	other	11.68	330.223	1.56	1.55462e+06	30012.9	47008.2	21898.3	42983.1	61179.1	23378.5	70472.1	75957.8	36664.9	472634	87157.3
C5	XLR11 N-(2-fluoropentyl) isomer	Alkaloids and derivatives	4.97	330.223	1.41	922894	1.10152e+06	937996	472929	687542	784181	1.03896e+06	1.12931e+06	1.09188e+06	1.01821e+06	685167	913319
C6	xanthine	Organoheterocyclic compounds	0.86	153.041	0.17	148756	132540	79903.8	72503.8	147537	314767	233651	199775	179544	84717.8	234634	234628
C8	WNH	other	5.8	456.2	-2.83	233210	252870	320834	16324.1	272972	305709	17564.4	11805.4	13222.5	79396.5	255395	320902
C9	Vomitoxin	Lipids and lipid-like molecules	0.52	295.119	-1.95	179121	136747	105552	134400	347040	132480	31731.2	107886	588369	262299	277621	360539
C10	VNK	other	3.14	360.224	-1.69	72388.2	70282.8	518232	100884	59738.4	148156	87645.8	73540.1	69141.9	22267.5	76815.1	80482.4
C12	Vindoline	Alkaloids and derivatives	5.33	457.233	-1.95	193897	326722	288730	162751	128446	167617	172994	230314	186336	99115.3	189551	204186
C13	Valerylcarnitine	Lipids and lipid-like molecules	3.33	246.17	-2.31	1.99014e+06	3.57084e+06	2.11202e+06	2.39364e+06	4.36955e+06	4.36837e+06	4.01094e+06	3.90781e+06	2.72936e+06	3.56211e+06	2.39662e+06	2.87338e+06
C14	Uridine	Nucleosides, nucleotides, and analogues	0.58	243.062	-1.87	4.00576e+06	1.79307e+06	1.85332e+06	1.87387e+06	2.94206e+06	1.98123e+06	2.3315e+06	4.05594e+06	3.94653e+06	4.90205e+06	3.45879e+06	2.37616e+06
C15	Uric acid	Organoheterocyclic compounds	0.58	167.021	1.1	499567	781780	213586	145660	266161	217512	103667	383451	480010	768187	611331	98541.5
C16	Uracil	Organoheterocyclic compounds	13	113.035	1.31	1.42373e+06	933974	1.02837e+06	1.16449e+06	1.81832e+06	1.13337e+06	1.02508e+06	1.82476e+06	1.41346e+06	1.4693e+06	1.24809e+06	1.31389e+06
C17	Tyramine	Benzenoids	8.66	138.091	-4.09	6.47069e+06	1.04784e+07	5.35857e+06	3.09016e+06	4.11922e+06	4.21755e+06	3.84468e+06	9.21842e+06	1.20585e+07	5.43889e+06	5.65131e+06	4.70659e+06
C18	Trolox	Organoheterocyclic compounds	5.78	249.113	1.8	783977	1.58458e+06	1.26699e+06	1.04434e+06	898091	1.26085e+06	709612	823715	1.2132e+06	1.20436e+06	693109	1.42636e+06
C19	triglyceride	Lipids and lipid-like molecules	6.26	316.285	-0.72	1.74717e+06	1.73761e+06	3.37693e+06	4.16373e+06	1.89943e+06	1.6634e+06	2.68031e+06	2.50627e+06	3.08786e+06	1.8639e+06	3.06461e+06	1.70595e+06
C22	Tributyrin	Lipids and lipid-like molecules	5.9	301.166	-2.01	67661.5	37077.1	32401.8	177529	63195	47292.2	826695	53787.5	1.48447e+06	34806	19480.8	603758
C23	Tributyl citrate	Organic acids and derivatives	7.63	361.222	-1.87	1.68038e+07	2.09459e+07	1.78623e+07	1.6726e+07	2.38356e+07	3.22002e+07	2.74545e+07	2.79671e+07	3.148e+07	2.03553e+07	3.30223e+07	2.61276e+07
C24	trans-3-Hexenoic acid	Lipids and lipid-like molecules	13	115.075	0.76	385429	357689	1.26755e+06	898979	524715	799462	2.2801e+06	372423	886392	1.33676e+06	581199	1.84739e+06
C25	trans-2-Dodecenoylcarnitine	Lipids and lipid-like molecules	5.92	342.264	-2.56	918540	476303	212340	545579	674561	434672	415924	1.38507e+06	665671	811974	648638	672064
C26	Tramadol N-Oxide	Benzenoids	3.83	280.191	-0.27	111968	199380	221843	142130	163367	209564	138388	72195.1	161252	155081	62454	91597.4
C29	TLH	other	3.22	370.209	-2.48	52737.1	47179.9	105336	49093	69618.8	53717.4	69356.6	37952.2	77827.3	52625.3	44077.7	38913.3
C30	TKK	other	6.17	376.255	1.47	1.78791e+06	1.31344e+06	61779.6	1.04391e+06	36558.2	1.21111e+06	88966.7	18072.5	1.77209e+06	63397.3	22954.8	832749
C31	Tiglylcarnitine	Lipids and lipid-like molecules	8.95	244.154	-1.32	2.94347e+06	3.43696e+06	3.1602e+06	2.6098e+06	2.72664e+06	2.80379e+06	2.95252e+06	2.47242e+06	3.20119e+06	3.40899e+06	2.59642e+06	2.54259e+06
C33	Thymine	Organoheterocyclic compounds	13.31	127.05	-4.44	4.99062e+07	3.10937e+07	1.24098e+07	4.74184e+07	12033908	3.76728e+07	2.81096e+07	3.30885e+07	2.22668e+07	1.90992e+07	1.55366e+07	4.95456e+07
C36	thiamine phosphate	other	5.29	379.04	1.23	2.37494e+06	2.67164e+06	2.36357e+06	2.36568e+06	2.6751e+06	2.19846e+06	2.23226e+06	1.51457e+06	2.36008e+06	2.81037e+06	2.60137e+06	913985
C37	tetranor-PGFM	Lipids and lipid-like molecules	4.02	331.175	-1.83	102598	127944	301877	261725	329630	232908	393100	300407	523003	163794	287457	121700
C38	tetranor-12(R)-HETE	other	4.38	267.195	1.31	2.67998e+06	2.74372e+06	2.59998e+06	2.95394e+06	2.8132e+06	2.89795e+06	2.85764e+06	2.54328e+06	3.02057e+06	2.75169e+06	2.59095e+06	2.95086e+06
C39	Tetrahydrocortisone	Lipids and lipid-like molecules	3.77	365.232	1.97	58541.5	42391.6	31187.3	70474.5	108564	1.20033e+06	84761.7	57414.7	79704.3	136402	84286.5	73446.5
C40	Tetrahydrocorticosterone	Lipids and lipid-like molecules	4.49	351.253	-1.51	2.35906e+06	1.0559e+06	1.2095e+06	1.55133e+06	2.38913e+06	1.05157e+06	933551	1.94891e+06	1.32984e+06	2.21481e+06	823154	1.36976e+06
C42	Tetradecanoylcarnitine	Lipids and lipid-like molecules	7.02	372.311	-2.32	279516	210664	469088	453907	386624	316212	271395	487014	397754	519096	284150	396369
C43	Tetradecanedioic acid	Lipids and lipid-like molecules	6.06	257.176	1.12	83230.9	40780.2	41783.1	127432	87393.8	103873	158938	93165.7	64579.6	312702	126569	88520.4
C44	Testosterone undecanoate	Lipids and lipid-like molecules	9.05	457.368	-1.28	2.36478e+06	62525.2	1.72309e+06	26699.9	35195.6	23615.7	37087.7	20020.9	2.2073e+06	2.02029e+06	2.26002e+06	44107.1
C45	tert-Butyl N-[1-(aminocarbonyl)-3-methylbutyl]carbamate		3.06	231.17	-1	674813	448899	226401	642642	181353	214050	65330.1	167956	3.14836e+06	1.45947e+06	267815	388061
C46	Taurochenodesoxycholic acid	Lipids and lipid-like molecules	4.73	500.304	-1.27	119454	59402.9	57521.9	54734.7	69987.8	19826.8	71526.9	59170.6	78555.2	38217.7	60098.5	63232.3
C47	taurine	Lipids and lipid-like molecules	0.55	124.007	1.38	191200	371228	495274	409291	227992	579842	201399	249463	319922	128930	370930	343234
C48	T-2 Triol	Lipids and lipid-like molecules	7.63	383.206	-1.99	2.1097e+06	1.68313e+06	1.17611e+06	1.95315e+06	3.61296e+06	5.09094e+06	5.45741e+06	5.69338e+06	6.31375e+06	3.39309e+06	4.81436e+06	3.2479e+06
C49	Sugeonyl acetate	Organic acids and derivatives	6.81	275.165	-2.79	139391	203501	463514	442325	340241	461427	380361	357902	502068	288072	425059	287230
C50	Suberic acid	Lipids and lipid-like molecules	13.27	171.066	1.05	1.87831e+06	1.24672e+06	1.61798e+06	1.57582e+06	1.19116e+06	1.56303e+06	1.55484e+06	1.37306e+06	1.31364e+06	1.63294e+06	1.69871e+06	952578
C53	Stearidonic acid	Lipids and lipid-like molecules	8.03	275.202	-0.41	1.82985e+06	674176	605022	825837	1.58751e+06	986913	439136	919322	296040	683626	285392	927091
C54	Stearic acid	Lipids and lipid-like molecules	9.94	283.264	-3.55	4.50729e+07	4.80177e+07	5.16383e+07	5.06479e+07	5.10881e+07	5.33561e+07	8.36662e+07	3.59168e+07	4.22739e+07	4.30925e+07	4.15714e+07	5.13472e+07
C55	Sphingosine 1-phosphate	Lipids and lipid-like molecules	4.69	380.26	-2.66	172932	269865	127668	249537	465822	575861	370932	353491	474752	236114	615811	453834
C56	Sphingosine	Organic nitrogen compounds	8.37	300.29	-2.81	8.48379e+06	8.68631e+06	9.25936e+06	8.07363e+06	8.9948e+06	7.66361e+06	1.03102e+07	1.24654e+07	1.00362e+07	1.10276e+07	1.07643e+07	9.49689e+06
C57	Sphinganine	Organic nitrogen compounds	6.67	302.305	-2.95	1.13363e+07	4.10695e+06	7.71514e+06	4.87965e+06	7.66521e+06	4.84642e+06	8.6019e+06	9.55941e+06	1.25568e+07	9.42361e+06	1.40386e+07	6.40525e+06
C58	Spermine	Organic nitrogen compounds	0.5	203.223	-1.04	565623	462183	433652	520841	721243	740198	400536	596498	804629	654989	890949	522450
C62	SM(d18:1/16:0)	Lipids and lipid-like molecules	13.2	704.583	-1.45	4.44736e+06	2.70904e+06	3.33082e+06	2.64785e+06	3.79782e+06	9197.66	8675.59	15021.1	4.29983e+06	3.82578e+06	4.45892e+06	1.38159e+06
C63	SM(d18:0/24:1(15Z))	Lipids and lipid-like molecules	5.27	815.7	-0.64	22108.6	2.76291e+06	12451	2.70028e+06	3.88906e+06	2.82874e+06	5.15001e+06	2.86792e+06	1.62547e+06	1.93171e+06	1.62935e+06	1.25022e+06
C66	SM(d18:0/16:1(9Z)(OH))	Lipids and lipid-like molecules	8.77	717.554	-2.51	153540	99115.1	205110	93398.7	118187	116029	52465.1	115453	64452	94508.3	75813.4	174043
C69	SM (d26:3/16:1)	Lipids and lipid-like molecules	13.32	809.653	0.57	10968.4	6.85696e+06	5.61551e+06	13253.7	17654.5	7.15337e+06	126239	22709.9	1.0251e+07	17789.1	23607.2	6.36394e+06
C73	SM (d17:0/23:1)	Lipids and lipid-like molecules	3.38	753.591	4.45	1.01383e+07	6.93887e+06	5.64362e+06	6.36002e+06	1.10578e+07	7.21269e+06	6.47758e+06	5.10463e+06	3.78545e+06	2.38378e+06	1.8456e+06	1.85892e+06
C83	SM (d14:0/18:2)	Lipids and lipid-like molecules	8.97	673.528	0.53	290692	263343	349214	374093	294194	296890	305515	434054	339182	437278	264814	352597
C84	SM (d14:0/16:2)	Lipids and lipid-like molecules	8.11	645.497	0.63	73808.5	221839	241971	142044	211391	326956	226573	204631	242058	227186	226233	232649
C85	S-Lactoylglutathione	Organic acids and derivatives	0.53	378.098	-1.83	123093	199140	50383.6	319647	479784	90455.8	226424	275690	9368.97	132215	296885	23021.4
C86	Skatole	Organoheterocyclic compounds	5.57	132.081	-0.69	2.83442e+06	3.2822e+06	3.98554e+06	4.05653e+06	888807	990351	1.64683e+06	2.11676e+06	1.25098e+06	602939	582594	962516
C87	Serotonin	Organoheterocyclic compounds	8.19	177.102	-4.41	4.35112e+06	1.7063e+06	1.98439e+06	1.94371e+06	1.63396e+06	2.65788e+06	5.95777e+06	2.98149e+06	1.0772e+07	2.58485e+06	4.93038e+06	4.02632e+06
C88	Sedanolide	Organoheterocyclic compounds	13.79	195.138	-0.11	4.83899e+06	4.29832e+06	5.24582e+06	3.36097e+06	6.92151e+06	4.35509e+06	3.50333e+06	4.09428e+06	3.82607e+06	6.40519e+06	5.67696e+06	5.23431e+06
C89	RPK	other	5.82	400.267	4.3	192312	151583	105161	115732	89729.7	86984.1	126615	177825	94656.4	80942.2	125500	1.96625e+06
C90	RMK	other	7.87	434.254	1.1	1.61965e+06	1.38989e+06	1.56115e+06	1.01404e+06	4.52982e+06	2.07404e+06	2.08813e+06	2.54432e+06	1.79788e+06	843165	3.67074e+06	1.45601e+06
C91	RMH	other	4.08	443.218	1.86	77554.7	23960.2	64129.1	67424	66717.8	91655.3	69063.3	140104	88145.7	62449.5	55232.9	49947.7
C92	Riboflavin	Organoheterocyclic compounds	3.42	377.146	-2.08	208616	104518	12087.5	121411	150312	148112	73614.2	87131.4	102594	74263.9	18137.1	98341.5
C95	Pyruvic acid	Organic acids and derivatives	0.59	87.0088	3.05	1.16747e+07	8.60929e+06	6.48628e+06	7.57326e+06	1.31183e+07	8.67476e+06	7.84383e+06	1.10863e+07	1.16896e+07	1.01952e+07	1.17353e+07	7.77231e+06
C96	Pyroglutamic acid	Organic acids and derivatives	0.58	128.035	1.28	4.4341e+06	2.36307e+06	2.01922e+06	2.23678e+06	2.70429e+06	1.97458e+06	2.18973e+06	3.24667e+06	4.57664e+06	3.39417e+06	2.52437e+06	1.95391e+06
C97	Pyrogallol	Organic acids and derivatives	1.51	127.039	0.73	1.42041e+07	7.03754e+06	9.19174e+06	8.55766e+06	1.83808e+07	1.05767e+07	8.51616e+06	1.8474e+07	1.54767e+07	1.39158e+07	1.4897e+07	8.5507e+06
C98	Pyridoxine	Organoheterocyclic compounds	1.9	170.081	-2.54	284109	65903.2	237284	251368	192030	325074	374710	734617	289238	672840	677084	319830
C99	Pyridoxamine	Organoheterocyclic compounds	14.04	169.097	0.83	1.73345e+07	5.7463e+07	2.56681e+07	2.71653e+07	2.12092e+07	2.13334e+07	4.56336e+07	3.02039e+07	1.68695e+07	3.20208e+07	2.75854e+07	2.19374e+07
C100	Putrescine	Organic nitrogen compounds	14.08	89.1073	-2.05	175406	103786	223486	174307	70958.2	101430	139241	343967	65830.2	248686	43040.2	39074.7
C101	Pulegone	Lipids and lipid-like molecules	13.02	153.127	-0.06	7.63562e+06	1.49813e+07	1.92939e+07	2.75061e+07	9.36409e+06	2.38073e+07	1.92869e+07	1.1399e+07	6.33588e+06	1.12128e+07	9.82299e+06	9.94956e+06
C102	Propylparaben	Benzenoids	5.29	179.071	1.81	1.30638e+06	1.3239e+06	1.32468e+06	1.31771e+06	1.41262e+06	1.24412e+06	1.32853e+06	1.33716e+06	1.11838e+06	1.29655e+06	1.21045e+06	1.0936e+06
C103	Propionylcarnitine	Lipids and lipid-like molecules	3.2	218.139	-0.6	2.19751e+07	2.30857e+07	2.05703e+07	1.88017e+07	2.83165e+07	1.74285e+07	1.97469e+07	2.2099e+07	2.55317e+07	2.5636e+07	3.2863e+07	2.12393e+07
C104	Propenoylcarnitine	Lipids and lipid-like molecules	9.18	216.123	0.08	6.25926e+06	3.58287e+06	5.69049e+06	6.08535e+06	7.07531e+06	7.68735e+06	4.48875e+06	1.32679e+07	8.88814e+06	1.05552e+07	1.31935e+07	9.55312e+06
C105	Prolylleucine	Organic acids and derivatives	0.57	229.155	-1.23	798720	189377	325099	371958	470637	320541	275664	508704	565542	776509	557145	190704
C106	Progesterone	Lipids and lipid-like molecules	6.76	315.232	-0.93	113824	20136.5	43095	53191.1	81087.8	56206.8	36826.1	108906	153146	56134.8	146423	23498.2
C107	Porphobilinogen	Organic nitrogen compounds	13	227.103	4.44	2.949e+06	1.60566e+06	1.73089e+06	2.31694e+06	2.79381e+06	3.62711e+06	1.38665e+06	4.74042e+06	4.90613e+06	5.70095e+06	4.47865e+06	4.30361e+06
C108	p-Mentha-1,3,8-triene	Lipids and lipid-like molecules	4.13	135.117	0.16	3.55278e+06	2.23278e+06	913671	1.65537e+06	1.23468e+06	2.35575e+06	577767	3.78373e+06	3.61956e+06	4.31051e+06	2.14492e+06	1.09239e+06
C109	PLK	other	1.88	357.25	-1.95	174287	191598	187425	145744	141270	113099	218921	127019	356635	154324	200338	270914
C110	Pleuromutilin	other	3.91	379.248	0.71	1.44324e+06	1.74392e+06	1.34954e+06	1.72945e+06	3.24911e+06	3.77162e+06	2.79176e+06	2.99232e+06	3.61337e+06	1.78069e+06	4.38912e+06	3.17143e+06
C111	Piperine	Alkaloids and derivatives	6.06	286.144	-1.71	40334.9	21896.8	1.04004e+06	79350.5	68949.2	11823.6	109626	107642	176054	87639.6	91525.9	28730.2
C112	Pipecolic acid	Organic acids and derivatives	14.26	130.086	0.34	4.73622e+06	2.13035e+06	4.0782e+06	3.86022e+06	4.23691e+06	4.183e+06	901128	2.54703e+06	1.7625e+06	3.72351e+06	1.77653e+06	1.25417e+06
C113	Pimelylcarnitine	Lipids and lipid-like molecules	5.25	304.175	-2.07	1.82596e+07	5.60452e+06	5.39778e+06	5.16579e+06	2.26745e+07	1.73168e+07	2.62419e+07	1.18435e+07	2.07044e+07	2.33801e+07	2.1294e+07	1.33237e+07
C114	Pilocarpine	Alkaloids and derivatives	1.25	209.128	-1.32	424744	573830	1.50668e+06	964632	790962	612236	1.31946e+06	448226	559886	446548	702712	603906
C115	Picolinic acid	Organoheterocyclic compounds	0.59	122.025	3.81	2.19159e+06	1.76861e+06	353601	3.19185e+06	2.69267e+06	1.33856e+06	2.24224e+06	636162	2.34278e+06	2.49284e+06	2.89984e+06	1.68633e+06
C116	Piceatannol	Phenylpropanoids and polyketides	0.58	243.07	-1.36	3.98363e+06	1.79307e+06	1.85332e+06	1.87387e+06	2.90477e+06	1.97045e+06	2.3315e+06	4.04602e+06	3.9084e+06	4.85018e+06	3.40486e+06	2.37616e+06
C117	Phosphocreatine	Organic acids and derivatives	0.53	210.029	4.31	6.80491e+06	4.73059e+06	46574.1	4.61136e+06	6.88713e+06	4.51456e+06	4.47488e+06	5.76973e+06	6.8982e+06	5.91088e+06	6.31675e+06	4.2281e+06
C118	Phosphocholine	Lipids and lipid-like molecules	13.19	184.073	-1.4	3.57303e+06	584113	1.79179e+06	2.80353e+06	3.52712e+06	2.83606e+06	902520	876163	1.50901e+06	2.23168e+06	944054	802160
C120	Phenylacetaldehyde	Benzenoids	3.9	119.05	1.47	147401	132660	37472.7	74976.8	246290	146983	119093	130648	8.90887e+06	179274	9.13459e+06	72888.5
C121	PG(18:1(11Z)/18:3(6Z,9Z,12Z))	Lipids and lipid-like molecules	15.86	771.517	2.96	127547	11546	97313.9	65689.4	93027.2	67632.3	141895	900174	682789	469126	121257	275530
C123	PG(18:0/20:3(8Z,11Z,14Z))	Lipids and lipid-like molecules	5.38	801.564	-1.21	199345	304580	88657.6	8691.61	184873	432412	41384.2	521707	249861	119852	72288.7	129270
C125	PG(18:0/16:0)	Lipids and lipid-like molecules	0.53	751.548	-2.7	354554	181449	29922.3	34800.7	282370	79177	76274.9	107298	254322	372875	10251.6	41243.4
C127	PG(16:0/16:0)	Lipids and lipid-like molecules	8.82	723.517	-2.64	249763	141570	124738	164418	175501	119929	67257.3	97826.2	75997.6	111888	86859.5	147979
C130	Perfluorooctanoic acid (PFOA)	Organohalogen compounds	5.84	412.966	1.1	1.88756e+07	24060.1	1.20386e+07	78057	1.40808e+07	21157.8	24876.6	24893.8	23944.6	33902.3	24083.4	64380.3
C137	PE (18:0e/22:5)	Lipids and lipid-like molecules	9.1	778.576	-1.6	2.06787e+06	63282	1.64586e+06	9194.56	1.60453e+06	16341.6	1.21305e+06	20631.5	15956.9	1.79611e+06	11256.9	814527
C138	PE (18:0/22:6)	Lipids and lipid-like molecules	13.2	790.539	-2.3	10433	50294	45867.6	7.75915e+06	21994.1	23732.7	41625.4	17876.4	42697.4	10191.5	14069.9	6.14263e+06
C139	PE (18:0/20:3)	Lipids and lipid-like molecules	8.96	768.555	1.06	12660.2	17373	39862.1	18124.9	24654	21165.8	1.24278e+06	1.74451e+06	17614.1	10264.6	2.08008e+06	11835.7
C141	PE (16:1e/22:5)	Lipids and lipid-like molecules	13.22	750.543	0.07	48260.7	1.84126e+07	70705.9	9.01644e+06	7.04261e+06	7.1728e+06	1.47863e+07	11849	5.71752e+06	21634	17871.7	7.20061e+06
C144	PC(o-14:0/16:0)	Lipids and lipid-like molecules	13.18	692.559	0.5	6.1303e+06	1.86217e+07	8.68619e+06	11153.2	7.13638e+06	7.27793e+06	1.49671e+07	1.00333e+07	5.80098e+06	1.07031e+07	9.30404e+06	7.29047e+06
C146	PC(20:5(5Z,8Z,11Z,14Z,17Z)/22:0)	Lipids and lipid-like molecules	4.79	864.648	-1.68	23539.5	179075	182738	9560.75	276610	91456.3	352613	528733	104072	170026	463203	78932.3
C147	PC(18:3(9Z,12Z,15Z)/22:0)	Lipids and lipid-like molecules	8.81	840.648	-2.16	2.417e+06	3.70341e+06	1.91863e+06	1.21138e+06	22939.3	1.66434e+06	25037	3.3468e+06	4.20817e+06	1.96327e+06	86059.1	11217.4
C148	PC(14:1(9Z)/P-18:1(11Z))	Lipids and lipid-like molecules	9.22	714.543	-2.36	85331	748342	1.69187e+06	215333	1.63653e+06	993926	4.4462e+06	6.36776e+06	1.1037e+07	6.54632e+06	5.40935e+06	5.63009e+06
C151	PC(14:0/18:1(9Z))	Lipids and lipid-like molecules	7.9	732.554	-2.34	195325	209277	108765	113301	270662	246560	302828	3.83283e+06	399274	226035	161243	438077
C153	PC (8:0/8:0)	Lipids and lipid-like molecules	7.55	510.319	-1.67	655063	511720	442096	384665	417956	297242	1.59277e+06	578152	693326	766350	602854	505880
C154	PC (3:0/16:2)	Lipids and lipid-like molecules	7.41	548.335	1.66	179981	99396.1	113478	77092.9	136441	121816	90370.9	122583	105263	90677.2	124028	94103.4
C155	PC (22:6e/18:5)	Lipids and lipid-like molecules	7.68	810.543	1.26	339171	77443.3	104706	76958.4	116424	117722	46029.7	57331.7	22590.3	182242	80746.2	24597.4
C158	PC (22:5e/16:3)	Lipids and lipid-like molecules	6.58	788.56	4.22	110925	83437.3	89049.2	23699.1	53607.9	1.2028e+06	46957.9	1.61334e+06	11558.6	86324.1	29799.8	678698
C164	PC (20:3e/16:0)	Lipids and lipid-like molecules	9.74	770.606	-1.91	580899	366331	551708	667156	487265	550322	680413	244155	114343	518589	393014	583480
C167	PC (20:2/20:3)	Lipids and lipid-like molecules	8.11	836.616	3.45	1.9818e+06	1.19309e+06	1.44612e+06	1.17611e+06	58221.8	18895.3	851391	19081.6	1.80374e+06	1.7146e+06	1.80373e+06	665502
C172	PC (19:2/18:4)	Lipids and lipid-like molecules	10.13	792.554	1.93	23809.3	1.36801e+06	530364	1.4308e+06	219196	120867	2.34934e+06	2.37757e+06	1.84521e+06	1.44859e+06	750875	686929
C176	PC (19:1/19:1)	Lipids and lipid-like molecules	9.71	814.632	-1.9	261487	302630	381804	610579	320074	453256	1.56749e+06	81830.3	137868	129235	1.98355e+06	254545
C180	PC (19:0/19:1)	Lipids and lipid-like molecules	10.45	816.648	-1.91	96176.6	259480	397783	304664	251012	112532	501898	118880	605316	958129	108331	495077
C181	PC (18:5e/20:5)	Lipids and lipid-like molecules	9.6	784.528	1.14	3.82056e+06	3.74841e+06	2.47067e+06	2.50601e+06	3.5689e+06	3.33569e+06	4.24124e+06	3.27032e+06	3.81332e+06	3.40706e+06	3.5807e+06	3.06029e+06
C182	PC (18:5e/20:4)	Lipids and lipid-like molecules	13.24	786.543	1.22	448797	217283	88583.3	669550	513410	448579	390589	502706	792590	344636	775828	796038
C184	PC (18:5e/19:2)	Lipids and lipid-like molecules	8	776.559	1.86	67089.9	110812	78470	126702	102993	170417	100183	123833	100726	85558.6	117611	194750
C193	PC (18:3/18:3)	Lipids and lipid-like molecules	9.3	778.538	1.45	6.71579e+06	14165.9	8.73812e+06	8.91635e+06	7.61552e+06	7.24972e+06	1.40334e+07	14733.3	46386.7	1.07767e+07	9.69775e+06	12869
C194	PC (18:2e/22:6)	Lipids and lipid-like molecules	14.86	816.59	1.7	6.18061e+06	1.89215e+07	39570.8	103566	10509.5	7.35917e+06	37347.9	1.01717e+07	5.86433e+06	1.08455e+07	9.4179e+06	7.39333e+06
C201	PC (18:1e/18:3)	Lipids and lipid-like molecules	9.03	768.59	4.98	150760	323327	107603	731326	322926	691340	40125.4	88676.2	34429.5	145287	65710.2	108736
C202	PC (18:1e/14:1)	Lipids and lipid-like molecules	8.94	716.559	-1.61	504532	543388	530061	448985	469701	525868	522634	597018	690090	581924	799662	609848
C204	PC (18:1/20:5)	Lipids and lipid-like molecules	9	806.569	-1.23	2.11661e+06	1.33677e+06	38629.5	32497.6	22882.6	1.43013e+06	219460	115368	1.90329e+06	31094	18142.6	53177.9
C206	PC (18:1/18:1)	Lipids and lipid-like molecules	9.85	786.601	-1.04	59090.2	92205.4	76737.6	166756	190114	37028.9	1.84068e+06	961153	1.07687e+06	391884	403082	549443
C207	PC (18:0e/20:4)	Lipids and lipid-like molecules	15.4	794.607	-1.81	5.7752e+06	1.70325e+07	10735.5	24074	6.60817e+06	18648.4	1.37539e+07	9.25733e+06	5.41118e+06	9.89422e+06	8.63389e+06	6.7203e+06
C209	PC (18:0/22:5)	Lipids and lipid-like molecules	9.12	834.602	1.26	9710.35	13488.4	14876.8	1.4723e+06	1.68652e+06	1.49562e+06	1.23797e+06	1.74332e+06	11869.9	1.87095e+06	2.07815e+06	833943
C213	PC (18:0/18:2)	Lipids and lipid-like molecules	13.33	784.586	-1.06	24108.9	31816.4	654161	619737	558259	9874.51	2.13469e+06	15755.7	483772	12365.5	17685.7	557387
C214	PC (18:0/18:1)	Lipids and lipid-like molecules	9.66	788.616	-1.89	244906	173661	402069	366041	422040	431762	3.055e+06	954317	238915	187064	267309	524644
C217	PC (17:2/17:2)	Lipids and lipid-like molecules	11.44	754.538	-1.91	54235.9	1.6683e+07	19461.2	8.00251e+06	6.31259e+06	105610	1.43422e+07	18042.1	4.98766e+06	9540.1	17970.2	55362
C218	PC (17:1/17:2)	Lipids and lipid-like molecules	9.77	756.554	-1.95	371594	1.222e+06	1.0128e+06	277288	1.90169e+06	944657	355863	1.10162e+06	375993	90269.8	78834.3	889227
C219	PC (17:1/17:1)	Lipids and lipid-like molecules	9.19	758.569	-1.7	1.08093e+06	78713.3	84483.6	196671	137153	138976	1.73831e+06	566597	310082	429239	412680	523866
C221	PC (17:0/18:5)	Lipids and lipid-like molecules	7.71	766.538	-1.57	336462	81869.3	131615	166407	227970	131437	53022.4	54419.8	179795	148059	74332.8	135894
C225	PC (17:0/17:1)	Lipids and lipid-like molecules	8.92	760.585	-1.22	144709	351899	373607	321797	194833	361010	839562	623583	694453	533961	394109	262160
C227	PC (16:1e/22:6)	Lipids and lipid-like molecules	8.14	790.575	1.29	105808	112188	102729	62635.6	84987.6	80910.4	120840	150354	70793.8	150694	185500	98247.3
C233	PC (16:0/22:6)	Lipids and lipid-like molecules	8.17	804.555	-1.53	21264.7	1.2472e+06	11116.1	1.33203e+06	14113.3	25064	1.30424e+06	12061.1	1.94492e+06	20854.8	16479.3	1.00659e+06
C238	PC (16:0/17:2)	Lipids and lipid-like molecules	13.17	744.554	1.94	143770	128095	295770	142811	246903	135608	142657	52354.3	113958	102256	104489	209305
C239	PC (16:0/17:1)	Lipids and lipid-like molecules	8.17	746.569	-1.84	413925	294934	276465	256033	259075	331060	487516	371319	272698	477097	370133	354999
C241	PC (16:0/16:1)	Lipids and lipid-like molecules	15.46	730.54	-1.37	5.60485e+06	1.64087e+07	8828.12	138946	6.38658e+06	14597	12989.5	23533.6	13732.5	120889	19933.5	90146.9
C244	PC (15:0/16:0)	Lipids and lipid-like molecules	14.09	720.55	-2.41	2.14418e+07	2.9069e+07	9577.4	2.39705e+07	1.09242e+07	1.8953e+07	29021.5	2.05168e+07	1.26576e+07	1.67674e+07	1.41452e+07	9805.58
C248	PC (14:0e/5:0)	Lipids and lipid-like molecules	9.55	538.387	-1.53	160874	214193	255141	221666	22769.6	257147	116503	152455	346224	107597	51877.5	23563
C251	PC (14:0e/20:2)	Lipids and lipid-like molecules	9.69	744.59	-1.01	460766	370521	332619	621915	497619	571304	657015	105206	482314	124664	451312	464554
C256	Paraxanthine	Organoheterocyclic compounds	13	181.072	-1.99	327963	464138	125325	8.83047e+06	395188	1.08252e+06	117133	834827	979905	960101	343650	1.24795e+06
C257	Pantothenic acid	Organic oxygen compounds	13	220.118	4.58	9.66425e+07	7.3031e+07	6.63217e+07	5.46297e+07	5.24425e+07	4.64863e+07	1.06623e+08	1.75566e+08	4.61468e+07	1.41544e+08	6.7734e+07	8.87466e+07
C258	Palmitoylcarnitine	Lipids and lipid-like molecules	7.76	400.342	-1.16	379299	384455	388219	398377	314291	209919	588285	552558	689623	323448	568496	496953
C259	Palmitoyl sphingomyelin	Lipids and lipid-like molecules	9.05	703.575	-1.24	6.7474e+06	1.81956e+07	8.86905e+06	9.07723e+06	11796.5	7.35782e+06	25967.5	1.03762e+07	6.56295e+06	1.09482e+07	9583.25	7.08239e+06
C263	Oxoadipic Acid	Organic acids and derivatives	0.55	159.03	1.32	496062	128872	126991	15537.1	344800	159904	89491.6	290856	325467	209021	551302	260867
C264	Ouabain	Benzenoids	3.69	585.291	-1.3	13202.5	270259	274785	295522	77292.9	403446	307580	384695	285414	9825.21	290225	280052
C265	Orotic acid	Organoheterocyclic compounds	0.57	155.01	1.36	769884	977274	1.26593e+06	1.02039e+06	1.27832e+06	1.23709e+06	1.3276e+06	1.28785e+06	1.09212e+06	1.14726e+06	1.32386e+06	1.14939e+06
C267	Oleoyl-L-alpha-lysophosphatidic acid	Lipids and lipid-like molecules	5.14	437.266	-1.83	107266	106669	40880.3	18084.7	79845	89603.7	31897.4	62423.5	117976	53553.5	66921.7	75599.9
C268	Oleoyl ethanolamide	Organic nitrogen compounds	8.94	326.305	-0.56	173765	192318	97634.6	82277.5	141875	139899	394792	417136	475957	357644	312011	157471
C269	Oleic acid	Lipids and lipid-like molecules	9.33	283.263	-2.93	2.57404e+06	2.81674e+06	2.36764e+06	2.09763e+06	2.7389e+06	2.30576e+06	2.60067e+06	2.78718e+06	3.44294e+06	2.79832e+06	2.77983e+06	2.78633e+06
C271	Octyl hydrogen phthalate	Benzenoids	7.63	279.159	-1.21	1.01134e+08	1.00534e+08	8.95471e+07	1.03279e+08	9.94701e+07	1.04379e+08	1.03872e+08	1.49323e+08	1.3567e+08	1.37625e+08	1.03391e+08	1.09226e+08
C272	Octadecanamine	Organic nitrogen compounds	6.71	270.316	-1.39	5.939e+06	6.94311e+06	6.55147e+06	5.12276e+06	7.44593e+06	6.947e+06	5.80313e+06	5.16941e+06	5.26631e+06	7.07048e+06	5.13434e+06	6.85068e+06
C273	o-Cresol	Benzenoids	13	109.065	3.14	1.01416e+06	2.41373e+06	1.33274e+06	1.67377e+06	2.12546e+06	1.74566e+06	790525	2.10787e+06	2.45828e+06	6.75623e+06	2.7995e+06	1.80337e+06
C275	N-Phenylacetylglutamine	Organic acids and derivatives	3.33	265.118	-1.24	187648	105576	79440	190773	23245.8	12664.8	69773.3	104992	135063	115255	113415	181754
C276	N-P-Coumaroyl Spermidine	Organoheterocyclic compounds	4.73	292.202	-1.84	648928	495411	217733	194558	186585	238774	472090	237733	117076	825497	133044	156869
C277	N-Palmitoyl taurine	Lipids and lipid-like molecules	3.41	364.252	-1.18	55217.4	79330.9	916644	21583.4	2.22975e+06	17053	2.19131e+06	14433	151339	2.02269e+06	16672.4	37439
C278	Normorphine	Alkaloids and derivatives	0.57	272.128	-1.3	1.20366e+06	608521	678489	611701	785052	882214	178110	535687	141419	189093	12932.4	103286
C279	Norbuprenorphine	Benzenoids	4.19	414.264	1.88	132938	88380.3	120896	116890	76991.5	170085	36117	75177.5	86647.7	85634.3	67122.4	111079
C280	Nor-9-carboxy-9-THC	Organoheterocyclic compounds	3.64	345.206	-1.04	95482.5	12662.2	587932	33013.3	176549	82080.5	87692.7	50614.3	71027.6	106498	32753.9	18602.6
C281	Nonanoylcarnitine	Lipids and lipid-like molecules	5.22	302.233	-2.59	2.11842e+06	2.33517e+06	2.05679e+06	2.19977e+06	2.27692e+06	2.22766e+06	2.30828e+06	2.02702e+06	2.26436e+06	2.16331e+06	2.228e+06	2.12995e+06
C283	Nonadecanoic acid	Lipids and lipid-like molecules	10.34	297.28	4.13	23580.9	23229.9	103158	1.55206e+06	2.27294e+06	1.91105e+06	1.73723e+06	13494.6	79169.9	64753.7	2.94118e+06	1.2458e+06
C284	N-Oleoyl Glycine	Organoheterocyclic compounds	6.98	340.285	-1.11	197136	224448	849463	123571	646532	365120	2.03215e+06	2.83893e+06	2.14912e+06	2.87774e+06	1.50294e+06	1.05445e+06
C285	N-Methyldioctylamine	Organic acids and derivatives	7.17	256.3	-1.6	1.42521e+07	1.41292e+07	1.05513e+07	1.01955e+07	1.66571e+07	1.66378e+07	1.49739e+07	1.8153e+07	1.56858e+07	1.4239e+07	1.37736e+07	1.04228e+07
C287	N-lactoyl-phenylalanine	Organic acids and derivatives	1.17	238.107	-1.11	126438	51203.1	61707.6	35190.4	19448.7	74588.6	29827.6	33132.4	155400	77916.2	83598.1	97505.6
C288	N--L-Acetyl-arginine	Organic acids and derivatives	0.55	215.11	-1.07	1.2172e+07	1.03617e+07	8.12838e+06	6.95724e+06	2.28564e+07	6.34338e+06	1.63512e+07	1.3657e+07	1.85701e+07	1.5862e+07	2.26273e+07	1.05243e+07
C289	Nicotinuric acid	Organic acids and derivatives	2.84	181.061	-0.64	40856.2	24790.5	22077	58769.6	64301.2	42251.7	51440.4	35907	39435	65877.3	3.85293e+06	65662.1
C291	Nicotinic acid	Organoheterocyclic compounds	1.38	124.039	-4.17	4.20003e+06	3.0328e+06	2.26813e+06	3.94019e+06	3.63297e+06	2.0861e+06	2.2368e+06	5.40108e+06	2.42049e+06	4.88969e+06	3.43004e+06	3.13748e+06
C292	Niacinamide	Organoheterocyclic compounds	13.44	123.06	0.58	9.07367e+06	9.01454e+06	6.94265e+06	1.01798e+07	1.37537e+07	8.34272e+06	6.5731e+06	5.46716e+06	6.07683e+06	8.01314e+06	1.11212e+07	7.20176e+06
C293	N-Heptanoylhomoserine lactone	other	2.43	214.144	-2.52	344450	969416	1.04035e+06	643081	897321	334406	924641	183359	1.99647e+06	1.25765e+06	223921	1.06023e+06
C294	N-Formylkynurenine	Organic oxygen compounds	12.92	237.087	2.68	18994.3	13011	14627.2	698458	19797.7	994194	28190.5	29017.9	11864.1	12772.9	18479.1	11834.3
C295	N-Desmethyltramadol	Benzenoids	5.6	250.18	-1.55	703974	718730	673591	717313	703390	822685	712682	648178	671937	791445	607440	748948
C296	N-cyclohexyl-1-methyl-5-(1H-pyrrol-1-yl)-1H-pyrazole-4-carboxamide	Lipids and lipid-like molecules	3.93	273.171	-1.51	615173	639618	576925	652725	579087	645355	609072	582677	779679	817677	520535	696667
C297	N-Caffeoyl Putrescine	Phenylpropanoids and polyketides	1.83	251.139	1.88	524615	33435.5	238662	255235	39280.1	143633	52223.2	136253	155772	177004	1.08462e+06	27679.6
C298	N-Butyryl-L-homoserine lactone	Organic acids and derivatives	1.27	172.097	-2.7	796475	1.08572e+06	240767	908706	195691	191279	940325	496915	1.15025e+06	669487	955842	633819
C299	NAT13-331713_POS	other	14.34	447.239	-1.63	2.87196e+06	2.6245e+06	1.38234e+06	1.14414e+06	4.2973e+06	3.49881e+06	1.48787e+06	1.59745e+06	1.85888e+06	3.55223e+06	1.71057e+06	1.10691e+06
C300	N-Arachidonoyl-L-serine	Organic acids and derivatives	13.02	392.28	1.05	852234	455969	614501	820874	649750	792853	1.51234e+06	521968	273862	359150	472588	484276
C301	N-Acetylvaline	Organic acids and derivatives	0.83	160.097	-0.78	1.25293e+06	645685	1.20494e+06	1.45855e+06	1.10766e+06	1.39068e+06	859625	1.09609e+06	1.82683e+06	1.67671e+06	1.04559e+06	883851
C302	N-Acetylsphingosine	other	7.36	342.3	-1.18	738489	793076	284080	786061	447990	230088	659654	867015	641425	1.19127e+06	700025	688807
C304	N-Acetylmuramate	Organic oxygen compounds	13.22	294.118	0.85	224786	185816	211528	315093	230953	250676	756230	1.13356e+06	1.25628e+06	1.21096e+06	1.42148e+06	703007
C305	N-acetyl-L-ornithine	Organic acids and derivatives	0.8	175.108	-3.36	2.90431e+06	1.57317e+06	2.10014e+06	2.01048e+06	1.8379e+06	1.51106e+06	755923	710357	1.15342e+06	1.58658e+06	908074	860363
C306	N-Acetyl-L-carnosine	Organic acids and derivatives	13.17	269.124	-1.96	158056	118954	62071	98763.9	21386	57947.4	50848.3	86323.6	166363	2.31173e+06	94704.7	232085
C307	N-Acetyl-D-glucosamine	Organic oxygen compounds	13.25	222.097	4.6	951425	983882	554308	1.12495e+06	2.93259e+06	2.032e+06	1.17132e+06	2.02546e+06	2.52895e+06	1.82355e+06	5.42153e+06	3.59811e+06
C308	N-acetyl-aspartate	Organic acids and derivatives	0.57	174.041	1.24	192253	3.88339e+06	18341.2	97199.7	265184	128457	126156	71429.3	16993.7	28675.4	138527	135321
C310	N6,N6,N6-Trimethyl-L-lysine	Organic acids and derivatives	4.65	189.16	1.81	810849	196502	313276	332594	187947	248953	302102	1.12295e+06	511537	1.40342e+06	333786	113021
C311	N2-tetrahydrofuran-2-ylmethyl-4-(4-fluorophenyl)-1,3-thiazol-2-amine	Organic oxygen compounds	5.6	279.096	-1.48	4.26253e+07	3.04852e+07	2.98129e+07	2.3604e+07	2.04019e+07	2.11268e+07	2.62388e+07	4.41404e+07	4.08305e+07	4.95597e+07	3.76128e+07	3.55339e+07
C312	N2-ethyl-N4-isopropyl-6-(methylthio)-1,3,5-triazine-2,4-diamine	Organic oxygen compounds	11.23	228.128	-1.56	1.02975e+06	1.45855e+06	1.07311e+06	957191	1.00904e+06	868413	526765	1.02518e+06	1.16955e+06	1.19501e+06	1.46094e+06	1.28696e+06
C314	N1-methyl-5-methoxy-2-({2-[(methylamino)carbonyl]phenyl}thio)benzamide	Organosulfur compounds	4.67	331.111	1.78	14397	17857.9	88950.2	114900	63600.3	84618.4	63631.1	89140.8	26262	12665.9	18917.3	41551.8
C315	N1-isopropyl-2-(phenylthio)benzamide	Organoheterocyclic compounds	5.57	272.11	1.76	293878	227492	204264	253879	878348	322967	544649	172690	381604	282976	497994	269329
C316	N1-isopropyl-2-(1H-2-pyrrolylcarbonyl)-1-hydrazinecarboxamide	Organoheterocyclic compounds	0.55	211.119	-0.47	392771	210368	106300	111877	178073	3.2568e+06	177739	522801	509804	218065	184042	81178.4
C318	N1-[1-(2,4-dichlorobenzoyl)-4-piperidyl]cyclohexane-1-carboxamide	Organoheterocyclic compounds	5.74	383.129	2.93	210974	113443	23407.1	101123	83490.4	84687.4	93232.5	106437	92884	66177.8	71601.3	71180.2
C319	N1,N1-diethyl-4-[5-(4-nitrophenyl)-1,3-oxazolan-2-yl]aniline	Benzenoids	3.36	342.181	-1	112121	66553.9	105853	118148	114358	85841.2	87189.1	49180.2	60190.3	95493.5	65555.4	99089.2
C320	N1-(4-cyclohexylphenyl)-2-[(4-methylphenyl)thio]acetamide	Benzenoids	4.84	340.173	1.01	28602.2	30457.3	1.39037e+06	32163.3	28083.4	25436.3	19172.6	30191.1	1.75744e+06	13196.3	16292	17046.1
C321	N1-(3-pyridyl)-2,3,4,5,6-pentamethylbenzene-1-sulfonamide	Organoheterocyclic compounds	4.24	305.132	1.82	100572	46837.6	15265.6	14055.1	23819.8	83394.1	1.4016e+06	1.35697e+06	17271	71471	14021.4	29364.4
C323	N1-(3,4-dimethoxyphenethyl)-4-methylbenzene-1-sulfonamide	Benzenoids	4.67	336.126	0.7	43579.9	21174.6	10655.9	13355.3	11744.5	14654.3	462283	36180	48827.4	34488.2	13075.2	89340.3
C324	N-{[(2R,4S,5R)-5-Ethyl-1-azabicyclo[2.2.2]oct-2-yl]methyl}-2-furamide	Alkaloids and derivatives	3.2	263.175	1.74	265042	515139	544946	434591	664017	518194	755751	224635	225951	432365	380387	332201
C325	N-[4-(tert-butyl)phenyl]-N-cyclohexyl-N-methylurea	Benzenoids	4.73	289.23	1.79	16773.5	24074.5	33871.9	23843.4	43628.8	26271	20264	37514.4	373491	50526.3	12456.6	68773.9
C326	N-[4-(Aminosulfonyl)phenyl]-5-(morpholinosulfonyl)-2-furamide	Organoheterocyclic compounds	4.35	416.058	1.45	211503	247751	340639	125156	247195	237599	682401	302644	255442	275648	217863	219154
C327	N-[1-(4-methoxy-2-oxo-2H-pyran-6-yl)-2-methylbutyl]acetamide	Lipids and lipid-like molecules	4.46	254.139	0.03	318021	250865	213869	181567	202774	147131	64045.1	71164.8	73722.4	112029	187474	84659.6
C328	N-[(4-hydroxy-3-methoxyphenyl)methyl]-8-methylnonanamide	Benzenoids	13.72	308.222	-1.76	213162	96428.3	158018	140231	143724	115032	95956.4	394495	132646	138884	57712.2	39635.7
C329	N,N-Dimethylsphing-4-enine	Organic nitrogen compounds	9.15	328.321	-2.02	1.68175e+06	3.4864e+06	2.77175e+06	4.76623e+06	4.36108e+06	4.61029e+06	5.21298e+06	4.86943e+06	3.3296e+06	2.89051e+06	2.26545e+06	3.02921e+06
C331	N-(5-acetamidopentyl)acetamide	Organic acids and derivatives	3.39	187.144	0.1	515592	392292	545658	541602	481377	436979	521023	382564	543175	469284	468986	519970
C332	N-(4-piperidinophenyl)-2-thiophenecarboxamide	other	13.07	287.121	1.21	885130	22067.5	13237.6	29712.1	15453.1	15538.1	10779.2	1.29246e+06	15070.9	12392.4	15563.1	11293.1
C333	N-(4-butyl-2-methylphenyl)-N-[4-(4-methylpiperazino)phenyl]urea	Organoheterocyclic compounds	8.17	381.265	-1.44	14796.9	11948.6	12436.7	18634.4	15326.6	29797.5	14539.7	22842.3	31613.2	12356.5	82203.3	14540
C334	N-(3-Oxooctanoyl)homoserine lactone	Organic acids and derivatives	9.18	242.139	-0.85	555885	240960	449368	271828	333361	419847	440904	262790	455237	246991	290539	311612
C335	N-(3-Oxohexanoyl)homoserine lactone	Organic acids and derivatives	9.18	214.107	-1.02	4.46633e+06	2.60277e+06	3.42547e+06	1.38253e+06	3.60766e+06	4.83534e+06	2.51196e+06	8.17509e+06	4.70532e+06	8.03201e+06	8.62747e+06	4.81513e+06
C336	N-(3-Oxododecanoyl)homoserine lactone	Organic acids and derivatives	9.02	298.201	-4.68	168880	76085.3	197047	81797.6	87932.2	112954	136192	193296	253718	79451	229894	80961.3
C337	N-(3-(S)-Hydroxybutyryl)homoserine lactone	Organic acids and derivatives	9.18	188.092	1.17	1.09761e+07	7.49533e+06	1.00828e+07	9.24647e+06	1.09676e+07	1.49078e+07	7.47747e+06	2.28875e+07	1.79667e+07	3.17821e+07	1.82023e+07	1.84835e+07
C340	Mevalonic acid	Lipids and lipid-like molecules	0.58	149.081	1.15	47166.9	70120.4	57116.4	16394.3	1.40287e+07	47956.6	61668.8	24453.8	56509.1	258028	71602.7	46730
C341	Methyl-2-aminobenzoate	Benzenoids	1.17	152.071	-0.05	9.35914e+06	1.25648e+07	3.2383e+07	9.52364e+06	1.09453e+07	1.67484e+07	1.14085e+07	1.38274e+07	1.40653e+07	1.28569e+07	9.78083e+06	7.66773e+06
C342	Methyl indole-3-acetate	Organoheterocyclic compounds	0.55	188.072	-1.89	85931	132021	101433	38668	270680	219835	229863	340378	305013	258318	441255	267895
C343	methyl 3,4,5-trihydroxycyclohex-1-ene-1-carboxylate	Lipids and lipid-like molecules	13	189.076	1.1	72385.2	99280.1	90935.3	72445	96163.6	36677.5	55322.5	73228.6	86275.5	98939.4	47556.5	104264
C344	Methoxyestradiol	Lipids and lipid-like molecules	2.62	303.195	1.48	32039.2	54960.7	51564.8	1.71958e+06	169300	45488.8	37362.8	64321.5	186654	36944.6	44932.7	44767
C345	Methionine sulfoxide	Organic acids and derivatives	17.38	166.053	-1.95	72877.3	47002.9	90660.9	24071.3	40988.8	100222	32098.1	45630.7	38096	69877.3	90464.2	61383.9
C346	Methenolone	Lipids and lipid-like molecules	4.05	303.232	-1.65	143860	44225.2	189075	120559	246927	254257	220505	147668	152512	198050	144756	146823
C348	Meperidine-d5	Organoheterocyclic compounds	2.09	253.196	-1.73	8.00607e+06	8.96058e+06	1.49722e+06	1.03908e+06	443978	975940	542504	8.82063e+06	1.18852e+07	8.54732e+06	6.44373e+06	1.7238e+06
C349	Menadione	Benzenoids	11.12	173.06	0.6	644070	255198	536505	395167	506699	343846	243956	484795	242817	401205	170391	251048
C350	Melatonin	Organoheterocyclic compounds	0.55	233.128	-1.29	307701	119021	96631.6	144795	347753	25475.9	128695	364010	313757	76134.7	486864	112161
C352	LysoPE(0:0/22:1(13Z))	Lipids and lipid-like molecules	7.83	536.371	-2.1	271615	266912	278976	17666.9	29018.9	390352	302757	378378	287312	317056	284473	283250
C353	LysoPE(0:0/20:4(8Z,11Z,14Z,17Z))	Lipids and lipid-like molecules	6.91	502.293	-2.4	1.42471e+06	116633	601896	519715	934188	105635	13614	45241.4	63248.3	74639.5	60321.9	93457.7
C355	LysoPE(0:0/18:4(6Z,9Z,12Z,15Z))	Lipids and lipid-like molecules	6.38	474.262	4.17	689342	610925	595171	461394	811919	400339	446321	427933	401302	287107	696140	542900
C357	LysoPC(P-18:0)	Lipids and lipid-like molecules	7.64	508.376	-1.12	1.06452e+06	752248	922994	37653.4	987908	20036.8	31135	1.03353e+06	33265.4	25989.2	1.11769e+06	80860.8
C360	LysoPC(22:5(7Z,10Z,13Z,16Z,19Z))	Lipids and lipid-like molecules	7.08	570.355	-2.57	210227	20326.2	17460.5	255387	13148.5	315733	296411	435639	17345.4	427543	367063	12918.5
C361	LysoPC(20:4(8Z,11Z,14Z,17Z))	Lipids and lipid-like molecules	6.94	544.34	-2.57	43900	50855.3	24630	55313.7	68174.3	78115.8	24931.6	46924.7	59350.3	53836.4	39632	40756.4
C363	LysoPC(20:2(11Z,14Z))	Lipids and lipid-like molecules	1.14	548.371	4.86	394468	365582	266029	284123	396306	306676	378718	313683	411538	375837	342252	338736
C364	LysoPC(18:2(9Z,12Z))	Lipids and lipid-like molecules	6.94	520.34	-2.88	1.66004e+06	2.30895e+06	2.01159e+06	2.18751e+06	2.16731e+06	1.9412e+06	1.71885e+06	1.02023e+06	1.48617e+06	1.25244e+06	1.12835e+06	1.7187e+06
C365	LysoPC(18:1(11Z))	Lipids and lipid-like molecules	7.45	522.355	-2.32	75451.5	178681	45911	109905	88628.9	102873	187808	32731.2	47287.2	91557.7	197961	154543
C368	LysoPC(16:1(9Z))	Lipids and lipid-like molecules	6.7	494.324	-2.5	1.16115e+06	1.13873e+06	1.17421e+06	1.02656e+06	1.04776e+06	1.15987e+06	1.60837e+06	1.4958e+06	1.47894e+06	1.37191e+06	1.30291e+06	1.09684e+06
C369	LysoPC(16:0)	Lipids and lipid-like molecules	7.29	496.34	-2.82	268664	88163	248832	494475	199378	101256	233063	126064	250627	698230	156930	75294.4
C370	LysoPC(14:0)	Lipids and lipid-like molecules	6.51	468.308	-2.21	84512.4	52855.7	164947	43556.6	607632	202304	20791.3	126666	131550	209189	192836	40532.8
C371	Luteolin	Phenylpropanoids and polyketides	5.1	285.04	-1.76	144156	509932	772145	370217	1.12055e+06	1.20049e+06	497990	1.24856e+06	308096	1.07946e+06	616552	1.03204e+06
C372	L-Tryptophan	Organoheterocyclic compounds	2.91	205.097	-4.97	1.38259e+06	131372	490621	509695	231886	389878	215159	578884	318896	482254	177663	129720
C373	L-Threonine	Organic acids and derivatives	1.75	120.066	-1.07	560408	580611	1.19824e+06	691456	671939	602466	505737	582365	732115	615682	320124	491033
C374	L-Serine	Organic acids and derivatives	13.9	106.05	-4.92	1.06933e+06	216407	638129	398825	315874	826228	509855	1.49744e+06	981157	1.07265e+06	293789	571455
C375	LSD-d3	other	4.02	327.226	-1.87	1.00074e+06	767405	655826	710839	914205	653813	500737	769899	677261	872826	776867	981910
C376	L-Pyroglutamic acid	Organic acids and derivatives	0.8	130.05	-0.38	3.28112e+07	2.30758e+07	2.2869e+07	2.01778e+07	2.63463e+07	2.38572e+07	2.23347e+07	52732908	2.91542e+07	4.24506e+07	2.17197e+07	2.13691e+07
C377	LPI 18:2	Lipids and lipid-like molecules	6.56	595.289	-3.09	356596	273715	467533	354770	241713	144886	313066	395211	286642	313399	295298	280967
C378	LPI 16:0	Lipids and lipid-like molecules	6.81	571.289	-1.83	71893.9	165042	34543.5	148022	694341	299202	161205	24565.6	142838	96137	95687.6	55924
C380	LPE 22:5	Lipids and lipid-like molecules	7.06	528.308	-0.92	28679.3	64698.7	24237.1	26198.8	42716.7	30923.3	35045.5	74284.2	58511.3	88364.2	108756	61104.8
C381	LPE 22:4	Lipids and lipid-like molecules	3.99	530.324	1.62	12653	65122.1	206180	178251	15553.8	16417.9	95188.6	248055	304678	386950	225615	80861.7
C383	LPE 20:3	Lipids and lipid-like molecules	7.2	504.308	-2.96	79353.9	153633	82566.7	147260	75013.4	138940	71962.4	111769	100458	78106.3	181452	85804.5
C384	LPE 18:3	Lipids and lipid-like molecules	6.36	476.277	-1.25	157697	121947	70832.2	63270.1	164300	69937.9	55489.2	102995	72225.3	133069	90647.9	77726.3
C385	LPE 18:2	Lipids and lipid-like molecules	6.93	478.293	-1.09	66891.2	54653	41636.3	65944.3	59013.4	90993.9	45956.8	70461.2	57536.4	106343	92899.5	95928.3
C386	LPE 16:1	Lipids and lipid-like molecules	6.68	452.277	-0.7	21360.5	224973	21895.7	72181.1	175607	102604	28091.6	88450	76822	64997.8	42980.5	29111.7
C388	LPC 18:3	Lipids and lipid-like molecules	7.28	518.324	-1.23	285350	209455	318450	255890	253808	261450	260041	279378	268737	206311	203332	217575
C389	LPC 16:2	Lipids and lipid-like molecules	3.47	492.308	-1.7	57431.8	162250	76286.5	137731	77328	83475.2	444771	168713	20151.2	34011.4	50291.7	149030
C391	LPC 14:1	Lipids and lipid-like molecules	7.03	466.293	0.19	3.54116e+06	4.01128e+06	2.31796e+06	2.25959e+06	7.91818e+06	4.76876e+06	1.45963e+06	3.09086e+06	3.52525e+06	3.93251e+06	2.38038e+06	1.45063e+06
C394	LPA 17:0	Lipids and lipid-like molecules	7.63	423.252	-1.3	3.07405e+06	5.53731e+06	2.18419e+06	1.53698e+06	2.84318e+07	1.5241e+07	4.34585e+06	5.04208e+06	1.03205e+07	6.04044e+06	1.02942e+07	3.50617e+06
C395	LPA 16:0	Lipids and lipid-like molecules	8.01	409.236	-1.36	115562	104142	126023	153875	111462	140175	140130	110856	190042	136670	151240	119920
C396	L-Octanoylcarnitine	Lipids and lipid-like molecules	4.88	288.217	-2.45	1.76732e+06	1.30642e+06	1.25999e+06	956257	1.61264e+06	1.82774e+06	1.80262e+06	1.68208e+06	1.30498e+06	1.88553e+06	1.60259e+06	1.47849e+06
C398	L-Leucine	Organic acids and derivatives	1.04	132.102	-2.02	1.76855e+07	3.159e+06	6.26541e+06	7.50995e+06	3.52136e+06	4.5736e+06	4.66034e+06	1.28121e+07	6.75362e+06	9.06158e+06	3.31105e+06	3.13327e+06
C399	Linustatin	Organic oxygen compounds	2.86	410.17	-0.99	29962.3	583611	641648	780558	28705.9	38128.9	538857	1.21609e+06	1.03062e+06	97438.8	830390	938696
C401	Linolelaidic Acid (C18:2N6T)	Lipids and lipid-like molecules	7.41	281.248	-2.32	1.67457e+06	1.84035e+06	1.55819e+06	2.07632e+06	1.57397e+06	1.88622e+06	1.71246e+06	1.29878e+06	1.78079e+06	737772	1.92358e+06	1.51364e+06
C402	Linoleic acid	Lipids and lipid-like molecules	8.84	279.229	-2.32	762466	311727	700181	269049	1.26373e+06	861091	445068	1.9292e+06	466877	127929	215742	126339
C404	Limonin	Lipids and lipid-like molecules	5.33	471.201	-1.85	46482.1	18385.5	195221	9715.92	26844.1	78946.1	69591.9	65899.9	82878.3	73815.6	97315	73435.4
C407	L-Histidine	Organic acids and derivatives	0.53	154.062	1.01	2.96847e+06	1.33518e+06	1.56656e+06	1.25078e+06	1.29995e+06	1.19145e+06	1.19706e+06	2.61855e+06	959213	2.67041e+06	599769	484415
C408	L-glycero-D-manno-Heptose	Organic oxygen compounds	8.63	209.067	-2.04	6.18721e+06	1.23591e+06	1.77278e+06	1.80923e+06	3.99565e+06	1.6997e+06	864095	2.04782e+06	2.7833e+06	2.66955e+06	1.96532e+06	808031
C410	Levothyroxine	Organic acids and derivatives	11.12	777.694	1.11	510952	14775.9	583507	433043	1.22083e+06	709609	17280.5	13132	632976	13513.6	1.02028e+06	13242.2
C411	Levonorgestrel	Lipids and lipid-like molecules	8.58	311.208	1.6	493793	844512	849751	1.03142e+06	768224	670114	836764	859866	827428	707465	840888	545133
C412	Levalbuterol	Benzenoids	4.59	240.159	-0.87	1.05425e+06	1.63551e+06	2.85554e+06	2.12257e+06	2.73365e+06	2.21549e+06	1.05579e+06	2.5376e+06	830582	1.43526e+06	1.06318e+06	1.26404e+06
C415	L-Carnitine	Organic nitrogen compounds	0.55	162.112	-2.21	1.60841e+07	4.13237e+07	1.90409e+07	2.88007e+07	4.09226e+07	1.99515e+07	2.42519e+07	2.07312e+07	1.35022e+07	2.31989e+07	1.42052e+07	1.20091e+07
C416	Lauric acid ethyl ester	Lipids and lipid-like molecules	8.62	227.202	-1.95	13396.9	1.85285e+07	1.98794e+07	1.95841e+07	2.00384e+07	2.06654e+07	3.20028e+07	14430	37986.1	28786.8	33015.6	1.98898e+07
C417	Latia luciferin	Lipids and lipid-like molecules	7.4	235.17	1.81	71094.6	83370.5	77407.7	30011.8	16832.4	36529	920937	22603.7	52361.7	51799.4	14839.2	16786.6
C418	L-Aspartic acid	Organic acids and derivatives	0.55	132.03	4.26	1.70487e+07	4.96567e+06	8.82768e+06	9.34328e+06	8.38984e+06	7.0387e+06	5.60097e+06	1.14554e+07	6.29869e+06	1.21729e+07	4.97051e+06	5.03806e+06
C419	L-Asparagine	Organic acids and derivatives	13.02	133.061	1.82	1.28299e+07	4.16557e+06	6.03173e+06	5.99744e+06	2.87721e+06	6.13245e+06	2.39801e+06	1.26933e+07	2.60864e+06	8.3648e+06	2.64235e+06	634384
C420	L-Alanine	Organic acids and derivatives	13.92	90.055	-4.03	2.3443e+06	445101	2.06848e+06	1.63863e+06	3.34903e+06	2.06744e+06	2.06141e+06	2.30232e+06	1.23733e+06	1.12358e+06	440491	270854
C421	L-2-Amino-3-oxobutanoic acid	Organic acids and derivatives	0.56	116.035	-2.6	270991	205970	145545	119501	429863	176642	258521	628283	494095	149701	295125	321159
C422	L-(+)-Tartaric acid	Organic oxygen compounds	2.2	149.009	-1.68	47358.9	16874	30380.8	97005.2	36157.9	35825.2	19578.7	27234.6	18704.4	32796.9	18355.5	78997.1
C423	L-(-)-Methionine	Organic acids and derivatives	2.87	150.058	1.25	2.68191e+06	952848	1.02157e+06	1.3064e+06	874808	1.38919e+06	718217	1.83762e+06	644835	1.71217e+06	546902	959996
C424	Kynurenic acid	Organoheterocyclic compounds	7.65	190.05	-0.83	1.38785e+07	1.16422e+07	1.15891e+07	1.41159e+07	1.18207e+07	1.29618e+07	1.32549e+07	1.88067e+07	1.57823e+07	1.62203e+07	1.40683e+07	1.53901e+07
C425	Kojic acid	Organoheterocyclic compounds	1.41	143.034	0.53	9.67595e+06	5.52347e+06	5.94062e+06	26426.2	37418.3	29828.5	62521.9	172354	47300.8	55076.9	53449.1	133013
C426	Ketodeoxyoctonic acid	Organic oxygen compounds	0.88	237.062	-2.88	1.20944e+06	173504	535485	491363	816915	494016	280809	537907	575602	674821	606683	419270
C427	Kanosamine	other	13.24	180.087	1.97	59231088	3.32144e+07	3.93067e+07	3.7451e+07	80262398	5.76382e+07	4.24142e+07	8.88794e+07	6.81975e+07	7.02931e+07	7.40808e+07	4.34137e+07
C428	Kahweol	Lipids and lipid-like molecules	2.98	315.195	1.31	203728	183562	121848	148751	244141	85250.6	93658	172115	70896.8	186040	124524	117257
C430	Isorhamnetin	Phenylpropanoids and polyketides	0.56	130.065	4.46	150858	64077.2	3.16862e+06	39100.7	112932	67136.4	3.62545e+06	43805.7	57321.4	27492.5	24226.9	51477.7
C431	Isoquinoline	Organoheterocyclic compounds	3.25	130.065	-3.91	7.92879e+06	6.85199e+06	1.06444e+07	1.07678e+07	8.92405e+06	1.0544e+07	3.83295e+06	5.57161e+06	5.0438e+06	8.5431e+06	7.02274e+06	6.00944e+06
C433	Isocitric acid	Organic acids and derivatives	0.54	191.02	1.44	1.5222e+07	3.79667e+06	4.19631e+06	5.14185e+06	1.12491e+07	1.056e+07	3.01401e+06	5.65633e+06	5.21969e+06	5.30368e+06	5.84079e+06	3.64961e+06
C434	Irganox 259	other	10.26	639.462	1.55	12252.9	2.00248e+07	1.00729e+07	1.02849e+07	8.67972e+06	8.43914e+06	1.59923e+07	1.16382e+07	10538.8	1.23256e+07	1.11484e+07	7.91399e+06
C436	INK	other	3.31	374.24	-2.35	139015	185620	164813	167944	57776.6	46667.7	134984	81824.3	119742	99918	92383.6	97093.3
C437	Ingenol-3-angelate	Lipids and lipid-like molecules	3.86	431.243	-1.62	31066.9	26406.7	47557	42148.2	164170	123710	74371.4	79640.6	54436.2	247720	113675	73106.1
C438	indoline-2-carboxylic acid	Organoheterocyclic compounds	1.35	164.071	-2.46	612660	359397	218371	429677	503622	685461	442671	605319	276690	263846	432055	250203
C439	Indole-3-butyric acid	Organoheterocyclic compounds	3.99	204.102	1.09	725186	2.92387e+06	430770	1.22489e+06	1.15637e+06	644470	856298	1.24385e+06	1.40213e+06	1.02648e+06	1.19393e+06	852034
C440	Indole-3-acetic acid	Organoheterocyclic compounds	4.24	176.071	0.91	999711	337563	569480	762553	1.0052e+06	735606	760147	759758	943680	482643	1.1271e+06	1.13839e+06
C441	Indole	Organoheterocyclic compounds	6.65	118.065	-0.3	3.15194e+06	1.00516e+07	8.10882e+06	6.87461e+06	8.59137e+06	6.15791e+06	9.49914e+06	9.62412e+06	7.4566e+06	3.38442e+06	5.01611e+06	7.10614e+06
C442	indol	Organoheterocyclic compounds	3.22	294.12	-0.2	284206	177097	231577	263345	225596	239786	209302	291531	223630	176603	208608	293648
C445	Hydroxyvalerylcarnitine	Lipids and lipid-like molecules	3.16	264.181	4.41	931285	785612	349974	542963	595499	540628	594680	727057	735169	599305	593934	609073
C446	Hydroxypropionylcarnitine	Lipids and lipid-like molecules	3.19	234.134	-2.71	5.28543e+06	4.81998e+06	5.98198e+06	6.19589e+06	5.66711e+06	6.27685e+06	3.6168e+06	6.31738e+06	5.72812e+06	6.1293e+06	5.83488e+06	4.91187e+06
C448	hydroxyguanine	Organoheterocyclic compounds	3.97	190.121	2.92	789462	397689	449552	442340	266141	351237	296336	388592	401381	679934	258697	351912
C449	Hydroxybutyrylcarnitine	Lipids and lipid-like molecules	0.55	248.149	-2.55	188971	338626	1.42368e+06	397202	503445	1.73352e+06	1.58964e+06	1.64751e+06	327052	397537	453700	1.33424e+06
C452	HPK	Organic acids and derivatives	0.47	381.224	-0.14	133114	224959	50763.9	118451	178928	92185.5	66914.5	100355	149984	242284	887997	192879
C453	Homoarginine	Organic acids and derivatives	0.57	189.135	-1.46	2.71325e+06	1.3711e+07	2.10415e+06	1.98638e+06	6.32081e+06	1.86925e+06	8.22291e+06	1.31089e+07	5.15884e+06	1.65332e+06	1.81276e+06	1.5473e+07
C454	Histamine	Organic nitrogen compounds	9.18	112.087	-4.4	3.31544e+07	4.74813e+07	6.52841e+07	3.14146e+07	3.8756e+07	6.43758e+07	3.92067e+07	1.40174e+08	9.36915e+07	4.96128e+07	1.05115e+08	6.77539e+07
C455	Hippuric acid	Benzenoids	3.28	178.051	1.4	44438.5	38119.8	6.48628e+06	7.57326e+06	1.31183e+07	11537.2	9856.79	12194.2	17102.8	10035.3	11370.6	19266.5
C456	Hexanoylcarnitine	Lipids and lipid-like molecules	4.27	260.186	-0.91	1.50626e+06	2.27234e+06	2.44059e+06	2.19263e+06	2.03272e+06	2.5614e+06	2.13024e+06	1.62291e+06	2.36274e+06	2.34515e+06	2.32162e+06	2.41517e+06
C457	Hexadecasphinganine	Lipids and lipid-like molecules	5.95	274.274	-2.52	5.89763e+07	3.32169e+07	5.03079e+07	2.42823e+07	5.8419e+07	4.09613e+07	2.8561e+07	4.30004e+07	4.44723e+07	5.86981e+07	4.5661e+07	5.93469e+07
C458	Hexadecanedioic acid	Lipids and lipid-like molecules	6.72	285.207	1.36	114950	172073	73268	166290	48425.9	1.17108e+06	90532.2	51087.6	168695	115162	154493	96502.3
C459	HET0016	other	0.47	207.149	-1.97	574220	267201	374079	260484	416831	283991	808355	384631	365850	243953	337208	594637
C461	Heptadecanoic Acid	Lipids and lipid-like molecules	1.59	271.263	-1.49	11642.5	153570	3.20761e+06	2.98632e+06	6.03041e+06	3.88544e+06	7888.44	17407	556017	229885	162853	10777.5
C462	Guvacoline	other	14.21	142.086	-0.01	1.42351e+06	1.11627e+06	1.10132e+06	2.31628e+06	1.01146e+06	1.01862e+06	1.06456e+06	788973	1.77327e+06	506706	723043	826942
C463	Guggulsterone	Lipids and lipid-like molecules	4.7	313.216	1.98	85533.4	67135	64892.1	67236.7	22710	79531.7	1.04215e+06	88047	54690.9	75081.4	67915.8	98231.9
C464	Guanosine	Nucleosides, nucleotides, and analogues	0.83	284.099	-2.41	4.1124e+06	1.12382e+06	1.93489e+06	1.62096e+06	2.00041e+06	1.48269e+06	849596	1.71021e+06	1.33867e+06	2.14395e+06	1.46377e+06	1.01395e+06
C465	Guanine	Organoheterocyclic compounds	13.16	152.057	-2.28	1.55749e+06	412264	744668	678715	732847	506896	416403	669773	523011	672907	549139	406223
C466	GRH	other	17.27	369.199	-1.44	386704	244190	201171	82600.3	159837	129019	90728.1	106781	78325	73337	82083.8	163140
C467	GNH	other	0.57	327.141	-1.76	107628	60882.6	76850.1	100323	105499	101749	764888	77809.1	81338.6	132631	85270.6	150355
C468	Glycocholic acid	Lipids and lipid-like molecules	10.42	466.316	1.01	163779	57922.9	197093	17895.4	733604	221944	27299.5	289764	281921	103822	1.38228e+06	65815.6
C469	Glycine	Organic acids and derivatives	11.02	76.0393	3.1	1.88885e+06	2.77907e+06	1.91644e+06	1.80107e+06	2.57961e+06	4.70829e+06	2.92636e+06	5.97631e+06	6.23087e+06	1.11635e+07	2.86654e+06	3.22855e+06
C471	Glyceric acid	Organic oxygen compounds	0.54	105.019	3.22	9.52749e+06	3.62514e+06	4.42864e+06	4.56581e+06	7.037e+06	4.20441e+06	2.74575e+06	4.69675e+06	4.72573e+06	5.51077e+06	3.55325e+06	2.708e+06
C472	Glutarylcarnitine	Lipids and lipid-like molecules	5.1	276.144	1.45	498040	1.10566e+06	1.1776e+06	1.06552e+06	1.08128e+06	979542	1.13781e+06	923443	1.02812e+06	980503	1.46071e+06	1.44159e+06
C473	Glutaconylcarnitine	Lipids and lipid-like molecules	0.52	274.129	3.92	70007.5	199881	43725	71077.3	51767.1	161518	120746	225727	105155	67144.5	140729	169906
C474	Gluconolactone	Organic oxygen compounds	0.57	177.04	1.81	7.5531e+06	2.93445e+06	3.07359e+06	2.9712e+06	9.81907e+06	4.698e+06	3.75713e+06	7.71927e+06	8.05289e+06	8.39511e+06	7.86734e+06	4.36967e+06
C475	Gluconic acid	Organic oxygen compounds	0.56	195.051	-2.34	7.18716e+06	3.15405e+06	2.58335e+06	2.68034e+06	8.79443e+06	4.56765e+06	1.79902e+06	3.44629e+06	4.66437e+06	5.12291e+06	4.49168e+06	2.80259e+06
C476	Ginkgoic acid	Benzenoids	8.89	347.258	1.61	1.50872e+06	319657	267909	441738	601472	659530	210535	663842	374399	584324	406314	225574
C478	Genistein	Phenylpropanoids and polyketides	4.99	269.046	1.03	1.35685e+06	1.21575e+06	1.23688e+06	853821	902827	714225	823866	1.32987e+06	671498	1.32786e+06	1.35337e+06	1.25359e+06
C480	gamma-Nonanolactone	other	5.57	155.108	1.44	49633.4	41894.9	22631.9	73408.3	33220	685461	21262.9	88989.5	276690	28090.5	37786.9	24245.1
C481	gamma-Glutamylglutamine	Organic acids and derivatives	0.55	276.119	1.11	472356	512861	463710	703238	521785	287938	123580	608583	415027	740138	63390.4	404527
C483	Galactosylceramide (d18:1/16:0)	Lipids and lipid-like molecules	12.28	700.572	0.11	687857	511467	502201	602095	788021	745037	652500	237883	466548	446461	205702	604291
C484	Galactosylceramide (d18:1/14:0)	Lipids and lipid-like molecules	8.84	672.541	-1.51	1.27781e+06	1.45436e+06	1.24559e+06	1.13719e+06	1.14202e+06	1.28419e+06	1.33152e+06	1.45939e+06	1.52621e+06	1.18778e+06	1.28851e+06	1.16118e+06
C485	Fumaric acid	Organic acids and derivatives	0.57	115.004	4.36	3.3627e+07	8.36705e+06	1.1009e+07	1.47058e+07	1.96083e+07	7.92669e+06	6.25319e+06	2.14113e+07	2.55455e+07	1.62685e+07	1.38888e+07	8.21037e+06
C486	Fumagillin	Organic oxygen compounds	9.59	457.223	3.56	1.84957e+06	654100	1.8046e+06	1.74546e+06	4.1607e+06	1.66187e+06	1.47117e+06	785477	544448	878830	1.02559e+06	457634
C487	FRH	other	10.88	459.246	-0.47	1.32669e+06	1.27647e+06	17423.8	13052.3	12727	23476.4	1.35371e+06	130400	96814.3	1.34033e+06	62228.9	100167
C489	Ferulic acid	Phenylpropanoids and polyketides	1.8	195.065	-0.34	1.60727e+06	761260	1.02847e+06	750286	1.81393e+06	698023	873858	1.28234e+06	617488	719961	734409	591555
C490	Fasciculic acid B	Lipids and lipid-like molecules	14.49	637.431	-1.49	14837.4	51973.3	34713.7	41387	78939.1	47294.9	31123.6	23034.2	113669	19565.4	32079.3	50946.7
C494	Eucalyptol	Organoheterocyclic compounds	14.26	155.143	0.56	9.25035e+07	6.80772e+07	7.11862e+07	7.24806e+07	6.78212e+07	7.22017e+07	9.69601e+07	1.04213e+08	115141934	7.16463e+07	9.40433e+07	9.71739e+07
C495	Ethyl sorbate	Lipids and lipid-like molecules	3.39	141.091	-0.05	3.46518e+06	1.79827e+06	2.67329e+06	1.34822e+06	1.88169e+06	2.72728e+06	1.04798e+06	2.44138e+06	1.97723e+06	3.38315e+06	1.89993e+06	3.2812e+06
C496	Ethyl myristate	Lipids and lipid-like molecules	9.31	255.233	1.31	3.55152e+07	1.68547e+07	1.91517e+07	1.2298e+07	1.92415e+07	1.67291e+07	1.64391e+07	2.36266e+07	5.13809e+07	3.12882e+07	3.4577e+07	1.69864e+07
C499	Estriol	Lipids and lipid-like molecules	13.12	289.18	-1.17	1.37409e+06	172074	300108	187158	710267	306532	360775	197411	70639.8	184460	112122	129635
C501	Estradiol	Lipids and lipid-like molecules	3.83	273.185	-1.11	361228	261562	151195	160459	182544	327249	275828	300448	674922	266535	436090	283245
C503	Erucic acid	Lipids and lipid-like molecules	10.72	337.31	-0.76	23965	22553.8	10188.5	1.04755e+07	8.7907e+06	8.5266e+06	121821	39637.7	29684.6	37227.5	11312.2	8.23991e+06
C504	ERH	other	7.49	441.22	1.93	135926	71529.7	15114.5	39372.1	130984	57229.1	103967	60087.3	22807.7	93439.6	63463.2	61512.3
C505	EPK	other	0.55	373.208	-0.82	48974.5	574654	32293.9	15193.7	25074.2	13119.9	19687.2	31354.9	15599.8	20329.1	15777.8	525334
C507	Epicatechin	Phenylpropanoids and polyketides	0.55	291.086	-1.88	22750.1	10922.7	307284	327499	14458.4	579665	20895.4	46924.2	21586.7	110639	808619	600916
C509	Elaidic acid	Lipids and lipid-like molecules	9.33	281.249	1.81	2.52322e+06	1.6867e+06	748733	593229	374315	677947	464905	1.42534e+06	2.3548e+06	2.34797e+06	2.20035e+06	672609
C512	Ecgonine	Alkaloids and derivatives	3.25	186.112	0.59	650045	1.13359e+06	1.85129e+06	508164	646637	2.54593e+06	516254	320061	1.21486e+06	434925	684739	190394
C513	D--Tocopherol	Lipids and lipid-like molecules	12.9	403.36	-3.42	16967.1	41240.7	66440.2	15620.7	83761.3	69238.6	21764	1.08329e+07	30864.3	15250.3	53096.1	20359.3
C514	D-Sphingosine	Lipids and lipid-like molecules	6.96	300.29	-0.84	8.48379e+06	8.68631e+06	9.25936e+06	8.07363e+06	8.9948e+06	7.66361e+06	1.03102e+07	1.24654e+07	1.00362e+07	1.10276e+07	1.07643e+07	9.40221e+06
C515	D-Sorbitol	Lipids and lipid-like molecules	0.53	181.072	2.4	1.3703e+06	761539	611807	719643	568580	347333	844459	258624	252156	293072	390054	302034
C517	D-Phenylalanine	Organic acids and derivatives	1.43	166.086	0.36	4.78551e+06	3.38548e+06	5.65567e+06	5.19782e+06	5.16569e+06	3.4668e+06	2.92668e+06	2.41242e+06	6.27717e+06	2.45386e+06	3.70168e+06	4.19838e+06
C518	Dopamine	Benzenoids	0.55	154.086	3.93	266071	336398	491785	317801	301123	350096	212465	374728	122432	340087	369783	449035
C519	dodecyl [(tetrahydrofuran-2-ylmethyl)amino]methanedithioate	Organoheterocyclic compounds	4.49	346.223	-2.95	1.08877e+06	586724	711270	634608	614328	1.31028e+06	621287	1.69546e+06	1.80113e+06	986898	1.839e+06	1.43761e+06
C520	Dodecanoylcarnitine	Lipids and lipid-like molecules	7.78	344.28	1.01	736545	556223	496888	661682	888982	993848	604310	505557	529055	599266	645490	790659
C521	Dodecanoic acid	Lipids and lipid-like molecules	8.66	199.17	1.05	131565	85448.3	65859	12275.8	1.49811e+06	1.02672e+06	862450	88729.7	116826	178939	53011.7	997233
C522	Dodecanedioic acid	Lipids and lipid-like molecules	5.37	229.145	1.13	117410	233658	182800	84918.7	163060	144572	184806	174266	228754	116077	66291.2	152336
C523	Docosanoic Acid	Lipids and lipid-like molecules	11.85	339.327	1.2	112707	23422.4	1.03105e+07	1.0562e+07	8.90231e+06	8.60733e+06	54504	172017	116308	162467	112106	8.28578e+06
C524	DNH	Lipids and lipid-like molecules	4.67	385.147	-1.22	37887.4	79864.3	70284	44970.8	54394.3	76362.3	79836.6	59257.9	29337.9	752036	45240.9	43634.8
C526	DL-Stachydrine	Organic acids and derivatives	0.55	144.102	-0.29	1.62955e+06	1.23471e+06	2.11922e+06	1.9518e+06	1.07862e+06	1.81495e+06	9.73985e+06	1.71644e+06	1.75769e+06	1.55141e+06	2.30184e+06	1.73518e+06
C527	DL-o-Tyrosine	Organic acids and derivatives	2.87	182.081	-0.3	3.03057e+06	630008	971742	1.00424e+06	576549	883967	615200	1.23551e+06	896372	1.40026e+06	1.00851e+06	540382
C528	DL-Lysine	Organic acids and derivatives	0.57	147.113	-0.05	887638	238424	747884	466563	68643.1	754780	103801	683402	88035.6	328404	124435	57435.7
C529	Dl-Lanthionine	Organic acids and derivatives	1.03	209.059	1.77	19674.4	5.43405e+06	19653	19823.4	20846.2	10678	5.83706e+06	16220.8	9.53815e+06	8.54818e+06	127018	83344.6
C530	DLK	Organic acids and derivatives	3.14	375.224	-2.67	27705.1	57415.5	42806.4	696259	21038.9	17915	191804	225631	49016.5	176765	562349	631047
C531	DL-Glutamine	Organic acids and derivatives	0.55	147.076	-0.34	5.72668e+07	3.42248e+07	3.71665e+07	3.26011e+07	2.61754e+07	4.37921e+07	2.34552e+07	8.94546e+07	3.14307e+07	6.0342e+07	1.35458e+07	1.59599e+07
C533	DL-Arginine	Organic acids and derivatives	0.55	175.119	-0.83	6.49381e+07	132800200	3.77732e+07	3.5303e+07	1.14878e+08	3.87703e+07	2.62923e+08	4.87605e+07	2.70477e+07	5.42288e+07	1.09054e+08	1.96104e+08
C534	DL-5-Methoxytryptophan	Organoheterocyclic compounds	16.24	235.108	1.65	196450	26618.1	35001.2	39309.3	2.21356e+07	79587.1	25069.1	2.45842e+07	114928	75935.2	2.09244e+07	2.17849e+07
C536	Dl-3,4-Dihydroxymandelic Acid	Benzenoids	13.49	183.03	1.1	36272.9	8.61425e+06	11034.3	38043.4	23029.2	53096.5	29337	24521.7	11587.4	44906	17014.4	10700.8
C537	Dipropylene glycol dimethyl ether	Organic oxygen compounds	4.19	163.133	-0.07	7.40498e+06	1.29959e+07	1.56489e+07	8.5821e+06	6.25058e+06	1.39194e+07	1.2545e+07	9.63571e+06	1.46732e+07	1.61237e+07	8.95129e+06	1.34081e+07
C538	Diosgenin	Lipids and lipid-like molecules	7.92	415.321	1.69	1.40917e+06	1.17829e+06	1.14565e+06	1.25778e+06	1.11775e+06	1.0978e+06	1.62755e+06	951241	1.2173e+06	840034	1.37321e+06	962394
C539	Dimethyl fumarate	Lipids and lipid-like molecules	0.58	143.035	1.07	1.62222e+07	1.07976e+07	9.66056e+06	1.01731e+07	2.07807e+07	1.45574e+07	1.17897e+07	2.03847e+07	2.10403e+07	2.09397e+07	2.26641e+07	1.62043e+07
C540	dimethyl 2-(3-nitro-2-pyridyl)malonate	Organic acids and derivatives	4.86	255.06	1.14	634837	11937.2	13509.9	11957.7	22414.4	808960	863191	16539.8	30562.4	888950	62404.2	10723.6
C541	Dihydrouracil	Organoheterocyclic compounds	13.17	115.05	0.68	1.4304e+08	1.40208e+08	2.60458e+08	2.42674e+08	2.81281e+08	199689595	1.84061e+08	1.19991e+08	9.34525e+07	9.07749e+07	1.33506e+08	2.62371e+08
C542	Dihydrothymine	Organoheterocyclic compounds	13.87	129.066	0.53	5.97498e+07	5.59296e+07	7.74473e+07	7.18419e+07	4.79427e+07	3.42613e+07	4.77766e+07	5.02541e+07	4.22552e+07	3.61301e+07	3.67462e+07	4.83239e+07
C543	dihydrotachysterol	Lipids and lipid-like molecules	12.72	399.362	0.57	71518.6	56258.4	34865.9	20653.7	68913.1	72058.1	59456.9	83966.6	85008.1	71603	42879.4	71144.1
C544	Dihydrophaseic acid	Lipids and lipid-like molecules	0.5	281.139	4.29	259591	33057.5	97783.6	65119	162923	83199.1	42490.9	92330.8	64295.5	102402	77257.8	4.07111e+06
C545	Dihexyl nonanedioate	Benzenoids	7.28	357.3	-1.75	339938	284617	435082	412581	484631	252031	403946	378228	489194	523558	314715	396794
C546	di{4-[(2-hydroxyethyl)(methyl)amino]phenyl}methanone	Benzenoids	1.46	329.186	1.71	58084.5	393000	75421.5	66909.1	103266	69599	214007	765608	93153.9	73636.7	69039.7	64230.3
C547	D--Hydroxyglutaric acid	Organic acids and derivatives	0.55	147.03	-1.22	2.9251e+06	944910	889508	1.22179e+06	2.69146e+06	1.42453e+06	1.09698e+06	2.02944e+06	1.32465e+06	2.36766e+06	1.93781e+06	745368
C548	D-Glutamic acid	Organic acids and derivatives	1.07	148.06	1.3	6.22035e+06	2.64102e+06	3.98551e+06	4.19055e+06	4.61103e+06	4.25812e+06	3.39112e+06	7.19316e+06	7.26649e+06	5.48327e+06	5.27819e+06	4.29045e+06
C549	D-Glucosamine	Organic oxygen compounds	1.96	180.087	1.95	59231088	3.32144e+07	3.93067e+07	3.7451e+07	80262398	5.76382e+07	4.24142e+07	8.88794e+07	6.81975e+07	7.02931e+07	7.40808e+07	4.34137e+07
C550	D-Glucoronic Acid	Organic oxygen compounds	0.58	193.035	1.43	4.02286e+06	1.83668e+06	1.89106e+06	2.11584e+06	5.98465e+06	2.38365e+06	2.78018e+06	2.20681e+06	3.67439e+06	2.64699e+06	3.26819e+06	1.84365e+06
C551	Desacetyl diltiazem	Organoheterocyclic compounds	7.22	373.158	0.6	210847	51957.5	56820.5	64919.2	141031	70154.8	1.82158e+06	2.22514e+06	19831.5	46365.3	85842.4	1.61159e+06
C552	D-Erythrose	Organic oxygen compounds	13.31	119.035	-1.02	21342036	1.50727e+07	1.17242e+07	1.31167e+07	2.41644e+07	1.92143e+07	1.61106e+07	2.63612e+07	2.8877e+07	2.61668e+07	2.96118e+07	2.39858e+07
C555	Deoxyadenosine	Nucleosides, nucleotides, and analogues	15	252.109	3.85	1.49264e+06	528388	985859	934940	588827	654614	429934	832936	829620	950153	962048	414589
C556	delta9-THC-d9	Organoheterocyclic compounds	8.78	324.288	3.04	979534	963267	647474	646714	2.20981e+06	1.58606e+06	1.75457e+06	3.01514e+06	3.36834e+06	2.25997e+06	3.05278e+06	1.45468e+06
C558	Dehydroisoandrosterone sulfate	Lipids and lipid-like molecules	5	367.158	-1.03	3.66951e+06	63826.4	109607	51189.9	283398	2.74561e+06	385637	210338	296572	445793	717644	124678
C559	Dehydroepiandrosterone (DHEA)	Lipids and lipid-like molecules	4.89	289.216	1	120909	98122.8	201218	56026.1	249081	112292	98937.5	214493	171974	126417	153867	63863.9
C560	Dehydrocholic acid	Lipids and lipid-like molecules	4.75	403.248	1.39	81501.8	88123.3	59901.5	43808.4	75764.1	30574.6	375114	66783.9	86513.1	156052	68917.7	60897.7
C561	Decanoylcarnitine	Lipids and lipid-like molecules	5.63	316.248	-1.58	1.24446e+06	1.97694e+06	2.01706e+06	1.62633e+06	1.74603e+06	1.79627e+06	1.61228e+06	2.02379e+06	2.04105e+06	1.62883e+06	1.42413e+06	1.46732e+06
C562	D-Alanyl-D-alanine	Organic acids and derivatives	10.78	161.092	3.88	395325	187210	404386	602083	307497	433480	247541	453245	423032	259276	361615	84692.8
C563	D-(+)-Proline	Organic acids and derivatives	14.11	116.071	1.05	1.15395e+07	4.55604e+06	7.84416e+06	7.39847e+06	4.15838e+06	5.57721e+06	2.5239e+06	6.02189e+06	3.54124e+06	6.22447e+06	2.82762e+06	2.889e+06
C564	D-(+)-Mannose	Organic acids and derivatives	0.55	179.056	1.29	3.17273e+08	2.1518e+08	1.76274e+08	2.00501e+08	3.86876e+08	2.76117e+08	221160746	3.61716e+08	4.07148e+08	406387722	4.26137e+08	3.20196e+08
C565	D-(+)-Maltose	Organic acids and derivatives	4.32	343.123	-1.75	152382	1.26105e+06	128847	223484	2.35235e+06	245321	37321	3.02193e+06	3.78343e+06	8370.41	21836.5	165712
C566	D-(+)-Malic acid	Organic acids and derivatives	0.55	133.014	1.4	5.76755e+08	1.27397e+08	2.40559e+08	255390780	6.22764e+08	1.92984e+08	9.24745e+07	2.11478e+08	2.00874e+08	3.02183e+08	1.88736e+08	1.11962e+08
C567	D-(-)-Quinic acid	Organic acids and derivatives	0.55	191.056	1.33	2.17147e+06	557212	824295	957081	2.42565e+06	639434	327844	592836	418726	600554	279174	172611
C568	D-(-)-Glutamine	Organic acids and derivatives	0.55	145.062	1.03	1.97449e+07	1.24396e+07	1.13648e+07	1.15121e+07	8.0134e+06	1.04943e+07	7.45042e+06	2.32281e+07	1.27608e+07	2.60423e+07	5.55455e+06	4.85316e+06
C569	Cytosine	Organoheterocyclic compounds	13.11	112.051	1.77	1.56851e+07	1.4561e+07	2.53786e+07	1.79392e+07	3.1672e+07	4.13306e+07	1.61699e+07	4.92481e+07	3.22832e+07	4.25637e+07	4.17773e+07	2.66498e+07
C570	Cytidine	Nucleosides, nucleotides, and analogues	0.57	244.093	-0.94	398045	75364.4	866387	353663	1.31008e+07	309148	21037	781883	119928	160712	1.17114e+07	132058
C571	Cystine	Organic acids and derivatives	3.34	239.017	-0.25	2.44522e+06	2.6574e+06	2.40428e+06	2.30163e+06	2.5051e+06	2.65184e+06	1.97724e+06	2.51938e+06	2.54719e+06	2.41736e+06	2.48975e+06	2.31072e+06
C573	Cyclohexylsulfamate	Organic acids and derivatives	3.28	180.069	-1.79	5.48776e+06	69203.9	140032	72187.7	73576.4	81405.1	24442.1	65775.1	60369.5	74930.6	123525	61415.3
C574	Cyclohexanecarboxylic acid	Organic acids and derivatives	13	129.091	-0.41	804430	947683	2.55546e+06	2.17038e+06	2.76426e+06	2.08224e+06	1.65683e+06	1.61066e+06	2.29521e+06	645549	948783	1.28277e+06
C575	Cuscohygrine	Alkaloids and derivatives	5.68	225.196	1.05	7.34925e+06	1.1314e+07	1.16234e+07	1.20807e+07	1.15573e+07	1.07295e+07	1.19029e+07	9.29064e+06	7.32406e+06	8.78721e+06	8.85572e+06	1.00598e+07
C576	Cuminaldehyde	Lipids and lipid-like molecules	13.02	149.096	-1.45	6.12274e+06	5.91036e+06	1.09556e+07	5.14155e+06	7.72613e+06	1.30062e+07	5.85136e+06	7.217e+06	1.43158e+07	1.84714e+07	1.89077e+07	7.94048e+06
C577	Cryptotanshinone	Lipids and lipid-like molecules	4.3	297.149	-0.89	682374	320177	342230	693266	322759	367859	891088	1.365e+06	1.53658e+06	1.37052e+06	822282	1.45446e+06
C578	Creatinine	Organic acids and derivatives	0.57	114.066	0.36	1.16189e+06	825163	2.09186e+06	1.64705e+06	1.85308e+06	1.62164e+06	1.43024e+06	2.11051e+06	1.29397e+06	1.55307e+06	1.33519e+06	1.61973e+06
C579	creatin	Organic acids and derivatives	0.55	132.077	1.63	3.13516e+06	3.29644e+06	4.00527e+06	4.07572e+06	873275	946034	1.59331e+06	2.09518e+06	1.24127e+06	512276	811593	997691
C580	Coumarin	Phenylpropanoids and polyketides	16.84	147.044	-0.05	3.39603e+06	2.19105e+06	1.40144e+06	2.21829e+06	4.80775e+06	3.30655e+06	1.13167e+06	2.84747e+06	556616	4.20261e+06	419946	1.31656e+06
C581	Cotinine	Organoheterocyclic compounds	13.27	177.102	0.65	4.35112e+06	1.7063e+06	1.98439e+06	1.94371e+06	1.63396e+06	2.65788e+06	5.83811e+06	2.98149e+06	1.06663e+07	2.63625e+06	4.93038e+06	4.02632e+06
C582	Cortolone	Lipids and lipid-like molecules	4.02	367.248	-1.73	587266	563646	584480	576821	687910	564251	388688	737370	375150	726222	530055	496914
C584	Cortisol	Lipids and lipid-like molecules	2.25	363.217	-1.27	43424.5	2.49371e+06	54318.2	131159	63632.2	23427.6	140657	136197	19256.8	76876.1	25134	54520.2
C586	Corchorifatty acid F	Lipids and lipid-like molecules	5.54	327.218	1.31	5.21977e+06	1.40329e+06	1.2877e+06	1.08333e+06	2.11466e+06	1.34093e+06	1.12773e+06	1.29855e+06	761793	1.00112e+06	1.00057e+06	1.1918e+06
C587	Coenzyme Q2	Lipids and lipid-like molecules	4.24	319.19	1.84	232865	118820	336694	137526	269840	362436	155549	208495	150341	188024	235909	178504
C588	Citrulline	Organic acids and derivatives	10.78	176.103	-2.2	5.30616e+07	2.91783e+07	3.52482e+07	3.18084e+07	2.7348e+07	3.60245e+07	1.78229e+07	4.86124e+07	2.81962e+07	4.2898e+07	1.76943e+07	1.10449e+07
C590	Citric Acid	Organic acids and derivatives	15.48	193.03	-1.94	117478	38700	13835.2	39439.2	51804.6	148229	39301.6	42564.7	77954.1	2.37787e+07	2.07429e+07	37591.7
C591	Citramalate	Lipids and lipid-like molecules	8.35	149.044	1.53	258863	225084	366449	239808	215319	171023	531124	413575	298447	165386	182955	164852
C593	cis-Aconitate	Organic acids and derivatives	0.52	173.009	1.59	1.35248e+06	56509.3	103549	255497	348526	132858	233854	278167	84801.7	145383	165911	67484.8
C594	cis-5-Tetradecenoylcarnitine	Lipids and lipid-like molecules	7.92	370.295	0.21	3.80136e+06	3.51257e+06	4.20382e+06	3.14959e+06	2.79444e+06	3.44984e+06	3.70602e+06	3.06968e+06	3.43873e+06	3.52012e+06	4.08063e+06	3.47137e+06
C595	cis-4-Hydroxy-D-proline	Organic acids and derivatives	0.92	132.066	-0.11	258592	835474	190482	713063	485582	448122	175769	204344	350289	309932	570241	281057
C597	Cinnamoylglycine	Organic acids and derivatives	1.06	206.081	1.55	6.93552e+06	20244.5	23122.6	49540.6	124076	107502	37820.4	68813.3	18784.8	77629.2	19898	84923.7
C598	Cinchophen	Organoheterocyclic compounds	13.35	250.086	-1.17	64741.2	72179	61803.2	67849.5	53621.7	69592.3	8894.24	81744.1	72601.3	1.30043e+07	63473.5	9.20276e+06
C599	Ciliatocholate	other	6.71	516.308	-2.8	461252	220601	48633.5	377136	65408.1	91529.3	324644	58696.6	289591	450754	149686	153748
C600	Choline	Organic nitrogen compounds	0.55	104.107	0.19	4.8413e+08	2.03262e+08	324005513	331439995	3.1839e+08	3.52833e+08	3.18587e+08	4.0999e+08	3.27554e+08	390177176	3.0627e+08	2.27632e+08
C602	Chenodeoxycholic acid glycine conjugate	Lipids and lipid-like molecules	9.06	450.32	-1.78	332666	199398	141101	174568	144414	195448	159919	144580	323452	197407	340091	271964
C604	Ceramide (d18:1/16:0)	Lipids and lipid-like molecules	10.06	538.519	0.19	76460.4	21899.2	918911	25600.3	19738.3	817077	46351.5	1.02991e+06	72083.7	57661.1	71928.5	512726
C607	Cer(d18:1/18:1(11Z))	Lipids and lipid-like molecules	9.98	564.535	0.67	1.24313e+06	844785	1.04404e+06	330151	1.12429e+06	85750.2	855123	136455	941584	709873	1.92615e+06	1.08075e+06
C611	Cer(d18:0/18:0)	Lipids and lipid-like molecules	11.24	568.566	4.38	2.96227e+06	1.90224e+06	2.31095e+06	4.05662e+06	3.08248e+06	4.00271e+06	2.65225e+06	1.44644e+06	655142	1.07824e+06	1.33653e+06	3.87642e+06
C612	Cer(d18:0/16:0)	Lipids and lipid-like molecules	11.14	540.535	0.25	968383	1.5996e+06	2.62015e+06	1.73978e+06	2.48522e+06	1.94231e+06	1.71338e+06	2.13299e+06	3.2166e+06	5.41494e+06	1.43238e+06	2.39079e+06
C613	Celastrol	Lipids and lipid-like molecules	11.89	451.284	1.85	181745	313155	112271	125984	1.03443e+06	440915	99398.8	144097	172340	158785	236175	128412
C614	catechol	Benzenoids	2.01	111.044	2.29	413539	625932	628929	620708	270068	446470	762580	479837	350291	510621	665506	1.1018e+06
C615	Carvone	Lipids and lipid-like molecules	13.02	151.112	0.61	3.48761e+06	7.62835e+06	5.88753e+06	3.16625e+06	3.36067e+06	3.13389e+06	7.27279e+06	4.08692e+06	1.6015e+06	5.17732e+06	2.65799e+06	5.51999e+06
C616	Capryloylglycine	Organic acids and derivatives	4.85	200.129	1.59	73700.1	58443.2	67461.8	51609.2	75996.7	83659.8	65739.3	80114.3	56227.5	74875.7	46123.6	94316.4
C620	Caffeine	Organoheterocyclic compounds	13.19	195.088	0.84	1.87369e+07	1.85906e+07	3.25562e+07	2.22341e+07	3.57974e+07	1.73495e+07	3.26103e+07	1.76906e+07	1.76344e+07	1.13671e+07	1.63439e+07	3.01572e+07
C621	Cafestol	Organoheterocyclic compounds	0.57	317.211	-1.72	133333	97385.4	181467	214423	315021	299185	171727	189462	81933.5	148209	125963	218328
C623	C.I. Basic Orange 2	other	3.8	213.113	-1.9	1.23624e+06	826056	1.19549e+06	803893	1.72833e+06	1.7078e+06	1.4152e+06	1.0305e+06	873656	1.4567e+06	1.15409e+06	1.0599e+06
C624	Butyrylcarnitine	Lipids and lipid-like molecules	2.38	232.154	-0.67	1.59805e+06	1.68194e+06	1.79261e+06	1.52441e+06	1.69302e+06	469001	1.57343e+06	1.26563e+06	1.12733e+06	1.14315e+06	1.55064e+06	1.02766e+06
C625	Butenylcarnitine	Lipids and lipid-like molecules	11.71	230.139	2.22	2.36045e+06	1.11996e+06	1.16323e+06	786317	1.72179e+06	1.36861e+06	701566	1.92885e+06	1.81183e+06	2.64577e+06	2.56366e+06	1.22232e+06
C626	Butanoic acid	Lipids and lipid-like molecules	4.52	87.0452	-2.49	60627.9	3.30271e+06	4.04437e+06	46075.9	119312	4.56658e+06	50025.1	109510	182971	61111.9	97352.8	70774.7
C627	Bis(3,5,5-trimethylhexyl) phthalate	Benzenoids	7.98	419.316	-0.02	1.07877e+06	1.3288e+06	1.24425e+06	858912	731647	711800	1.44462e+06	1.06307e+06	620165	1.06904e+06	1.07286e+06	1.14327e+06
C630	bicyclo[2.2.2]oct-2-en-1-yl 4-methylbenzene-1-sulfonate	Lipids and lipid-like molecules	13.22	279.105	-1.43	20047.3	18890.2	66021.5	1.93162e+06	56109.3	19227.3	28261.9	22156.8	21723.2	73428	12588.1	32370.6
C631	Betaine	Organic acids and derivatives	13.24	118.086	-0.08	1563593379	1411736638	1234203640	221110236	3.99501e+08	1508354607	3.4352e+08	2.56953e+08	1508354607	2.22176e+08	227579483	3.42582e+08
C632	Azelaic acid	Lipids and lipid-like molecules	4.27	187.098	1.12	6.01981e+06	5.15081e+06	4.07259e+06	3.97605e+06	5.60465e+06	4.56507e+06	5.40456e+06	5.38522e+06	9.79744e+06	6.00978e+06	5.07061e+06	4.33355e+06
C634	Asarone	Benzenoids	2.92	209.117	1.26	2.26123e+06	3.05006e+06	1.63492e+06	3.48794e+06	3.54126e+06	2.04215e+06	1.9143e+06	1.2808e+06	1.5832e+06	662373	2.90992e+06	4.09781e+06
C635	Artemisinin	Organoheterocyclic compounds	4.27	283.154	-1.43	1.94037e+06	1.9141e+06	2.06099e+06	1.87596e+06	2.24992e+06	1.87346e+06	1.76901e+06	1.93269e+06	1.80242e+06	2.28454e+06	2.06317e+06	1.89866e+06
C636	Arachidic acid	Lipids and lipid-like molecules	10.77	311.296	1.59	477765	584011	158859	458192	157028	127721	212328	537889	565216	590708	533496	306327
C638	Anthranilic acid	Benzenoids	0.55	138.055	-0.65	9.10638e+07	4.29318e+07	6.66196e+07	7.26072e+07	4.89631e+07	4.39552e+07	2.85488e+07	4.84768e+07	5.37887e+07	4.12118e+07	4.23426e+07	2.39441e+07
C640	Androsterone	Lipids and lipid-like molecules	7.77	291.232	-1.53	423429	372671	549779	505488	497512	380207	472496	678046	596492	474766	413915	481492
C641	Androstenedione	Lipids and lipid-like molecules	3.5	287.201	-1.4	270694	86788.8	286795	229800	209676	288751	197006	366660	718465	307566	225395	285216
C643	Alpha-ketoisocaproic acid	Organic acids and derivatives	3.22	130.062	-1.16	7.92879e+06	6.85199e+06	1.0673e+07	1.07678e+07	8.92405e+06	1.0544e+07	3.83295e+06	5.49826e+06	5.0438e+06	8.5431e+06	7.02274e+06	7.73634e+06
C645	Alpha-aminoadipic acid	Organic acids and derivatives	0.57	160.062	1.01	534731	305524	214880	318514	595974	482070	850422	2.13874e+06	1.94139e+06	1.66383e+06	1.45795e+06	855913
C646	All-Trans-13,14-Dihydroretinol	Lipids and lipid-like molecules	5.11	289.253	-1.76	1.0692e+06	697509	620325	674872	1.14618e+06	1.1317e+06	688588	802288	1.33766e+06	1.01712e+06	1.02046e+06	1.02649e+06
C647	allopurinol	Organoheterocyclic compounds	0.84	137.046	1.64	256961	308543	257723	272382	41553.1	66379.7	51224.1	3.85877e+06	15790.3	64694.3	15173.7	1.38883e+06
C648	all-cis-4,7,10,13,16-Docosapentaenoic acid	Lipids and lipid-like molecules	6.47	331.263	1.22	474338	386976	289243	308337	727385	364304	225682	325502	381724	385890	218212	318253
C649	allantoate	Organic acids and derivatives	7.33	177.062	1.9	4.55169e+06	2.76291e+06	3.4007e+06	2.70028e+06	3.88907e+06	2.82874e+06	1.97319e+06	3.85877e+06	4.40198e+06	3.91152e+06	4.55704e+06	1.38883e+06
C652	Adrenic acid	Lipids and lipid-like molecules	0.59	333.279	2.47	1.02202e+07	69030.1	17028.3	94330.4	35524	32260.3	35241.9	70303.7	66196.3	47213.5	58440	58934.4
C653	Adonitol	Organic oxygen compounds	0.53	151.061	1.78	54260.3	45269.8	43074.7	7.99273e+06	19919.3	13317.8	228003	1.37906e+07	143500	38398.7	9.40098e+06	24150
C654	Adenosine	Nucleosides, nucleotides, and analogues	3.22	268.104	1.82	1.14662e+06	478017	684913	618174	2.67328e+06	1.33953e+06	1.09011e+06	690964	338866	667897	304186	186566
C655	Adenine	Organoheterocyclic compounds	0.6	134.047	1.74	3.08107e+07	1.93262e+07	2.27681e+07	2.10914e+07	1.65923e+07	2.4687e+07	2.46772e+07	4.06683e+07	2.01494e+07	3.24215e+07	2.08272e+07	2.2023e+07
C656	Actrarit	Benzenoids	1.03	194.081	1.11	125147	49010.8	21579	51588.3	53361.2	31376.4	62248.5	100023	110139	101095	89956.1	72244
C657	Acetyl--methylcholine	Organic nitrogen compounds	0.57	160.133	-1.91	130037	254084	170639	157772	239428	158100	361532	217375	257082	277211	369752	286611
C658	Acetyl-L-carnitine	Lipids and lipid-like molecules	0.57	204.123	-1.11	1.02225e+07	1.09653e+07	1.59371e+07	1.0398e+07	1.08047e+07	1.58463e+07	9.88004e+06	1.51313e+07	1.48324e+07	17557799	2.13542e+07	1.97939e+07
C659	Acetylcholine	Organic nitrogen compounds	0.55	146.118	-0.46	666499	180136	341902	289020	469438	389585	468082	645089	508066	780104	576810	304006
C660	Acetanilide	Benzenoids	1	136.076	0.85	3.41389e+07	3.26943e+07	2.70884e+07	6.08603e+07	6.95894e+07	5.30565e+07	4.85806e+07	5.36879e+07	1.64778e+07	2.55173e+07	2.71145e+07	1.92345e+07
C661	Acetaminophen glucuronide	Organic oxygen compounds	0.57	326.09	-3.85	596688	261441	270327	267042	883214	592951	140650	309591	15389.7	461539	34221.5	125702
C662	ACar 7:0	other	13.09	275.209	1.62	1.73343e+06	585639	539671	704563	1.42329e+06	406847	316567	1.29062e+07	314425	472836	254433	474066
C664	ACar 20:5	other	8.86	447.334	-1.91	167519	159901	138690	323582	766561	525853	344305	219322	506165	183867	286182	418022
C666	ACar 20:3	other	8.22	451.366	-1.98	139361	25066.4	44860.6	183772	179573	15720	44190.9	26776.3	47724.9	27861.3	23141.5	19310.2
C668	ACar 20:0	other	9.09	457.413	-1.59	45883.4	63822.9	68021.7	19003.4	14306.5	25398.2	83113.2	84028.8	67341.6	53876.9	18256	110239
C673	ACar 18:0	other	8.46	429.381	-1.52	203222	202868	281735	254717	238583	18896.1	90397.5	24202.1	16350	406484	341425	297728
C674	ACar 17:1	other	7.71	413.35	-1.84	17004.9	23109	278727	18484.5	235505	315786	27357.3	429555	14875.3	422409	362051	298797
C676	ACar 16:3	other	6.42	395.303	-1.88	37016.7	17333.5	275091	252726	33314.4	316627	300462	46994.2	20881.2	64975.7	385947	14786
C679	ACar 15:0	other	7.41	387.334	-1.84	164747	75750.4	136942	40140.4	46751.3	49741.8	199732	47666.1	79266.9	180656	206412	154302
C680	ACar 14:1	other	7.92	371.303	-1.07	407091	380811	405617	557598	532892	500850	366437	446506	536383	502302	554930	388703
C681	ACar 13:0	other	6.42	359.303	-1.27	247682	464827	258399	241902	374608	393089	435610	583918	364704	415159	533739	570723
C682	ACar 12:3	other	5.27	339.24	-1.2	13244.9	26235.4	2.53893e+06	15852.9	12617.8	75845.7	52006.2	28345.9	13793.5	32646.3	19049.2	19564
C684	ACar 10:2	other	4.67	313.225	-1.95	85533.4	68613	35957.4	49188.5	22710	111198	12971.7	6.68184e+06	79028.9	75081.4	67915.8	3.17069e+06
C685	ACar 10:1	other	9.52	315.24	-1.37	54436.1	15424.4	25557.9	53191.1	2.01801e+06	1.03962e+06	38196	35540.5	153146	73374.9	146423	23498.2
C686	9-Oxo-ODE	Lipids and lipid-like molecules	6.44	295.227	1.56	3.73757e+06	5.37098e+06	5.29591e+06	5103067	1.02981e+07	6.51002e+06	5.20411e+06	5.21417e+06	5.97743e+06	5.23744e+06	6.68815e+06	3.93912e+06
C687	9-Oxononanoic acid	Lipids and lipid-like molecules	13.22	171.103	3.23	567787	1.28527e+06	994450	764997	1.09231e+06	707177	1.52104e+06	2.03721e+06	1.23349e+06	991731	1.54064e+06	1.08881e+06
C688	9-HpODE	Lipids and lipid-like molecules	6.5	311.22	1.47	1.91121e+06	1.32701e+06	2.29603e+06	2.47759e+06	2.00381e+06	1.82176e+06	2.09178e+06	1.0921e+06	1.37376e+06	1.16093e+06	1.14202e+06	1.40757e+06
C689	9-HpODE	Lipids and lipid-like molecules	6.5	311.22	1.47	693153	316063	227359	210804	761317	316152	75630.7	172512	186654	263179	63092.8	195117
C690	9-Hexadecenoylcarnitine	Lipids and lipid-like molecules	7.92	398.326	0.15	51562.3	44026.7	91734.1	64894.2	64425.6	44644.1	98115.4	58302.1	72415.5	54849.4	351193	103413
C691	9-Decenoylcarnitine	Lipids and lipid-like molecules	5.87	314.233	1.44	442478	438127	287855	482139	480137	372476	385789	302720	308627	362333	456841	505264
C693	9,10-Dihydroxy-12,13-epoxyoctadecanoate	Lipids and lipid-like molecules	5.17	329.233	2.09	3.2402e+06	867169	673353	742530	1.24805e+06	513158	471559	1.24192e+06	998545	1.40763e+06	1.05694e+06	886097
C694	8-Hydroxyquinoline	Organoheterocyclic compounds	3.25	146.06	1.07	297352	8.5914e+06	418892	121988	215291	8.65674e+06	122410	259418	306560	230581	316541	323881
C695	8-hydroxydeoxyguanosine	Nucleosides, nucleotides, and analogues	0.57	282.084	1.38	804235	217379	302112	413669	378654	319806	276293	451425	360971	450534	351283	222439
C697	8-Amino-7-oxononanoate	Lipids and lipid-like molecules	3.64	186.114	2.88	814251	802055	797839	822682	785165	812332	768333	740888	832062	807487	855940	781872
C699	8(9)-DiHET	Lipids and lipid-like molecules	7.9	337.238	-1.21	1.88354e+06	15724.3	985102	1.04868e+06	17629.7	978195	16808.4	25536.2	14372.9	1.55694e+06	12771.4	957051
C700	8-(1,2-dihydroxy-3-methylbut-3-en-1-yl)-7-methoxy-2H-chromen-2-one	other	0.59	277.107	-1.77	231995	23244	2.65489e+06	31245.1	208127	52804.7	33951.8	33658.5	25147.5	20094.4	28889.9	68550.2
C701	7-Oxoheptanoic acid	Organic acids and derivatives	13.63	143.071	4.52	489407	1.22203e+06	1.60385e+06	1.42427e+06	1.23901e+06	1.28343e+06	288738	1.67871e+06	652575	1.04868e+06	1.43527e+06	1.72364e+06
C702	7-Methylxanthine	Organoheterocyclic compounds	0.55	165.042	-3.46	2.378e+07	4.53533e+06	6.58759e+06	8.14934e+06	1.37685e+07	5.67622e+06	3.25059e+06	7.34504e+06	1.00878e+07	1.06737e+07	7.95935e+06	5.22232e+06
C703	7-methyl-3-nitroimidazo[1,2-a]pyridine	Organoheterocyclic compounds	0.5	178.061	-1.53	139682	166481	200639	97102.5	89917.2	81896.3	121675	72332.2	140136	101471	128626	139631
C704	7-methoxy-1-methyl-3H,4H,9H-pyrido[3,4-b]indole	Alkaloids and derivatives	13	215.118	-1.23	461534	72816.1	1.08925e+07	122821	259668	215417	176111	91787.5	427427	701951	452277	208739
C705	7-Ketolithocholic acid	Lipids and lipid-like molecule	6.34	391.284	0.81	3.35711e+06	2.78707e+06	3.27697e+06	4.4861e+06	3.06925e+06	3.66636e+06	5.58645e+06	2.02587e+06	2.53058e+06	2.13642e+06	2.1798e+06	4.06299e+06
C706	7-dehydrocholesterol	Lipids and lipid-like molecules	9.18	385.346	1.5	1.09137e+06	988450	741842	769314	943558	893489	1.17123e+06	1.40884e+06	1.37834e+06	1.41976e+06	1.15401e+06	772828
C708	7-(1-pyrrolidinyl)pyrimido[4,5-d]pyrimidin-4-amine	Organoheterocyclic compounds	0.71	217.12	-1.69	6.48728e+06	7.62151e+06	8.68235e+06	8.38943e+06	9.97039e+06	1.07901e+07	6.66944e+06	1.62031e+07	1.08508e+07	1.25357e+07	1.37469e+07	1.58143e+07
C709	6-phenyl-1,2,3,4-tetrahydro-2,5-benzodiazocin-1-one	Benzenoids	13.87	251.118	-1.08	8.47165e+06	2.66519e+07	45587.1	1.277e+07	19786.8	21456.2	37379.6	27012.2	9944.9	15605.8	1.37869e+07	1.05277e+07
C710	6-O-(2-Methylbutanoyl)--D-glucopyranosyl -D-glucopyranoside	Organic oxygen compounds	7.94	427.18	-1.5	49637.4	77823.8	17896.1	91884.8	17663.9	26258.9	19823.2	36141.4	15597.8	82215	31419.4	26031.3
C711	6-Methylquinoline	Organoheterocyclic compounds	12.77	144.081	-2.12	4.52269e+06	3.89693e+06	2.1715e+06	1.52996e+06	3.29888e+06	3.68124e+06	3.71718e+06	7.04402e+06	4.33763e+06	2.02521e+06	6.63903e+06	5.22828e+06
C712	6-Hydroxynicotinic acid	Organoheterocyclic compounds	17	140.034	1.24	154291	95640.6	133274	144799	133502	206839	97341.4	105392	68898.3	97029	201043	107936
C713	6-Hydroxy-21-desacetyl deflazacort	Lipids and lipid-like molecules	6.88	416.21	1.94	1.61566e+07	1.0019e+07	1.05802e+07	9.07084e+06	3.24385e+07	1.44219e+07	1.65759e+07	1.65267e+07	1.90873e+07	1.29147e+07	2.76505e+07	1.37446e+07
C715	6-Aminonicotinamide	Organoheterocyclic compounds	13	138.066	-0.42	7.55807e+07	1.24794e+08	1.97154e+08	2.80544e+08	224509560	1.19259e+08	1.38352e+08	1.44628e+08	172610125	2.47115e+08	1.70337e+08	1.1099e+08
C716	6-(4-phenylpiperazino)hexanoic acid hydrochloride	Organic acids and derivatives	5.51	277.19	-2.09	30221.3	402069	17304.9	376464	9529.17	43720.2	13385.1	11520.9	18132.9	10998.7	47129.7	16450.9
C717	6-(3-hydroxybutan-2-yl)-5-(hydroxymethyl)-4-methoxy-2H-pyran-2-one	Organoheterocyclic compounds	3.28	229.107	-3.57	495091	634962	502015	257479	209579	174318	218071	145983	153278	505113	286532	183953
C721	5-Hydroxyindole-3-acetic acid	Organoheterocyclic compounds	2.87	192.066	1.33	4.03971e+06	5.20834e+06	3.20423e+06	3.17951e+06	6.86321e+06	1.13286e+07	4.93087e+06	4.7918e+06	4.27217e+06	2.24336e+06	6.07948e+06	6.31745e+06
C723	5-amino-1-phenyl-1H-pyrazole-4-carbonitrile	Organoheterocyclic compounds	3.5	183.068	0.45	336663	183802	359831	218578	271569	236379	208663	179255	209695	182886	256672	238849
C724	5-allyl-4,6-dimethyl-2-oxo-1,2-dihydropyridine-3-carbonitrile	Organoheterocyclic compounds	0.55	189.102	1.58	6.52453e+07	7.48932e+07	6.11957e+07	5.6934e+07	9.12127e+07	5.1694e+07	8.43942e+07	1.1661e+08	1.0608e+08	1.06539e+08	9.76152e+07	7.57531e+07
C725	5-[4-(phenylsulfonyl)phenyl]-1H-pyrazole	Benzenoids	4.08	285.069	-1.27	52359.2	14652.4	31220.9	28534.2	66739.8	23678.4	57766.5	156200	18835.3	61455.7	25105.8	93905.6
C727	5,8-dihydroxy-10-methyl-5,8,9,10-tetrahydro-2H-oxecin-2-one	Phenylpropanoids and polyketides	4.35	199.096	-1.53	5.5451e+06	2.45292e+06	3.48297e+06	2.79441e+06	6.57338e+06	5.78097e+06	4.70474e+06	7.65575e+06	4.57556e+06	6.49861e+06	5.15072e+06	4.4662e+06
C728	5,7-dimethyl-2-phenylpyrazolo[1,5-a]pyrimidine	Organoheterocyclic compounds	13.24	224.118	-1.45	1.09474e+06	793787	1.42894e+06	470978	1.42698e+06	461219	451617	183608	824645	404029	401922	181429
C729	5,6-dimethyl-4-oxo-4H-pyran-2-carboxylic acid	Organoheterocyclic compounds	3.25	169.05	-0.33	965827	1.12551e+06	802414	771828	1.92061e+06	2.85999e+06	1.17758e+06	1.27734e+06	1.11769e+06	573685	1.58975e+06	1.47492e+06
C730	5-(6-hydroxy-6-methyloctyl)-2,5-dihydrofuran-2-one	other	4.08	227.164	-0.88	1.43797e+06	3.93811e+06	2.81738e+06	1.32384e+06	2.54584e+06	2.41119e+06	3.65344e+06	1.45847e+06	2.41836e+06	892108	3.90009e+06	3.50658e+06
C731	5-(4-benzylpiperazino)-2,4(1H,3H)-pyrimidinedione	other	3.66	287.15	-1.99	7.88599e+06	2.80545e+06	2.26556e+06	2.61863e+06	1.04547e+07	7.99164e+06	1.07957e+07	4.58402e+06	7.73691e+06	1.00652e+07	8.64806e+06	5.63027e+06
C732	4-Pyridoxic acid	Organoheterocyclic compounds	0.78	182.046	1.11	1.15638e+07	8.53176e+06	6.42736e+06	11410.7	12318	18978.2	7877.54	65508.9	66226.3	105778	21596.6	28995.9
C733	4-Pregnen-17alpha,20alpha-Diol-3-One	Lipids and lipid-like molecules	4.41	333.242	1.56	51328.9	23581.7	19609.1	24751.7	8.15144e+06	18145	14928.1	46592.9	16788.7	6.61193e+06	17835.4	4.04892e+06
C734	4-morpholinobenzoic acid	Benzenoids	3.91	208.097	-0.75	586456	139973	295247	537684	401784	295603	407651	557147	528162	475121	763693	351480
C735	4-morpholino-6-phenylthieno[2,3-d]pyrimidine	Organoheterocyclic compounds	2.89	298.101	-1.02	9.37806e+06	1.97879e+06	4.38533e+06	3.3417e+06	5.25209e+06	3.93274e+06	2.76793e+06	5.45689e+06	3.70591e+06	5.00861e+06	4.61597e+06	2.10798e+06
C737	4-Methylbenzotriazole	other	13	134.071	-0.31	1.54524e+07	1.54958e+07	1.4319e+07	1.38561e+07	2.36561e+07	2.43715e+07	1.36868e+07	3.21498e+07	2.50864e+07	2.75496e+07	2.62569e+07	1.3207e+07
C739	4-Methoxycinnamaldehyde	Phenylpropanoids and polyketides	7.38	163.075	-1.29	2.17695e+06	2.57393e+06	4.09879e+06	1.6264e+06	749165	1.339e+06	1.66441e+06	1.24743e+06	893417	2.59968e+06	1.15622e+06	1.33665e+06
C740	4-Methoxyacetophenone	Organic oxygen compounds	3.28	151.075	0.83	1.57161e+06	1.43743e+06	1.58067e+06	2.50371e+06	1.39838e+06	1.66357e+06	1.84025e+06	1.47776e+06	2.40866e+06	2.02195e+06	1.81639e+06	2.0772e+06
C741	4-methoxy-6-[2-(4-methoxyphenyl)ethyl]-2H-pyran-2-one	Phenylpropanoids and polyketides	5.35	261.112	-1.12	800548	300851	3.16638e+06	694707	314126	723830	406192	252176	325862	179372	396383	2.98255e+06
C742	4-methoxy-6-(prop-2-en-1-yl)-2H-1,3-benzodioxole	other	4.16	193.086	0.56	1.55613e+06	567565	845302	716856	1.18194e+06	646041	976773	1.74422e+06	1.41384e+06	1.78139e+06	1.56428e+06	852346
C743	4-Hydroxyproline	Organic acids and derivatives	0.56	130.051	-2.06	291487	154231	239260	267322	203312	137977	60284.9	125739	150126	149702	297220	237999
C744	4-Hydroxybenzoic acid	Benzenoids	13.04	139.039	0.88	483493	389580	322500	345454	868340	295554	190189	405845	195398	644850	161883	113975
C745	4-Hydroxybenzaldehyde	Organic oxygen compounds	13.14	123.044	-1.12	975433	871655	630308	653547	1.13444e+06	1.90902e+06	706687	1.15438e+06	995793	575799	1.24883e+06	941947
C746	4-Hydroxy-2-oxo-heptanedioate	Organic acids and derivatives	0.57	189.04	3.67	427734	201277	9493.91	84239.9	132267	110693	59221	116551	102746	191241	113739	66915.3
C747	4-hydroxy-1-phenyl-1,2-dihydroquinolin-2-one	Organoheterocyclic compounds	12.39	238.086	-1.79	59334.9	2.26491e+07	35634.5	53700.6	9.72932e+06	49819.7	12707.9	106883	16053.2	66667.5	9594.48	67983.7
C752	4,4-dimethoxy[1,1-biphenyl]-2-carbonitrile	Benzenoids	0.57	240.102	-3.93	416947	244319	174859	744188	739587	326274	292250	376290	767067	490004	732579	274985
C753	4-(hydroxymethyl)benzoic acid	Benzenoids	13.33	151.04	1.11	455874	957825	398661	864549	815850	745723	471290	1.17636e+06	893401	393072	1.13326e+06	615800
C754	4-(cyclohexylmethyl)-6-(2-thienyl)-2,3-dihydropyridazin-3-one hydrate	Lipids and lipid-like molecules	0.57	275.121	-1.37	4.53769e+06	101362	91870.3	167150	192236	134285	14008.5	251382	485219	129738	153427	191117
C756	4-(4-nitrophenylazo)aniline	Benzenoids	3.14	243.088	-4.91	372169	107764	123106	52411.1	151474	300849	83026.9	294018	148315	241700	167818	85736.1
C757	4-(4-methoxyphenyl)-6-pyridin-4-yl-1,3,5-triazin-2(3H)-one	Phenylpropanoids and polyketides	5.63	281.103	-1.43	598842	342113	385568	221331	252850	226995	308591	503053	581417	631458	465220	461396
C758	4-(3,4-dihydro-2H-1,5-benzodioxepin-7-ylamino)-4-oxobutanoic acid	Lipids and lipid-like molecules	11.94	266.102	1.3	27335.4	38909.6	27975.7	116743	30739.8	108107	35532.9	56029.5	97422.3	55189.8	22657.1	29438.9
C760	4-(2,3-dihydro-1,4-benzodioxin-6-yl)butanoic acid	Benzenoids	1.33	223.096	-0.93	1.5015e+06	2.03596e+06	1.90654e+06	1.16964e+06	1.16845e+06	1.32963e+06	1.42026e+06	1.64441e+06	1.60954e+06	1.42062e+06	1.45195e+06	2.16891e+06
C761	4-(1-adamantyl)-2-methyl-1,3-thiazole	Benzenoids	3.47	234.131	1.25	5.30337e+06	4.81998e+06	6.00046e+06	6.19589e+06	5.67866e+06	6.27685e+06	3.6168e+06	6.33369e+06	5.72812e+06	6.14296e+06	5.83488e+06	4.91187e+06
C762	3-Phosphoglyceric acid	Organic oxygen compounds	4.41	192.988	1.95	2.31996e+06	3.70925e+06	3.26821e+06	2.40366e+06	3.28149e+06	3.21606e+06	3.70985e+06	3.45585e+06	3.29527e+06	3.55226e+06	3.43419e+06	2.47361e+06
C764	3-Oxovalproic acid	Organic acids and derivatives	8.95	157.087	4.83	1.06317e+06	452887	1.08959e+06	813391	322050	678112	498997	818255	753232	970771	812012	240960
C765	3-Oxododecanoic acid	Organic acids and derivatives	6.12	213.15	-2.36	745180	46615.4	137837	362162	280956	182369	40190.3	123095	36707.8	60999.2	152518	32451.3
C770	3-Methylglutarylcarnitine	Lipids and lipid-like molecules	4.66	290.16	1.09	4.41878e+06	4.20377e+06	4.22741e+06	2.37611e+06	6.08972e+06	5.35218e+06	4.3165e+06	3.34251e+06	4.92581e+06	6.08896e+06	3.71699e+06	3.51926e+06
C771	3-methyl-5-oxo-5-(4-toluidino)pentanoic acid	Organic acids and derivatives	4.81	236.128	-1.84	1.44601e+06	1.76541e+06	1.84665e+06	1.62501e+06	2.256e+06	1.47222e+06	1.53166e+06	1.88058e+06	1.59497e+06	2.31763e+06	2.89045e+06	1.932e+06
C772	3-Methyl-2-oxobutanoic acid	Organic acids and derivatives	13.84	115.04	3.93	4.03052e+06	2.543e+06	2.23078e+06	3.94199e+06	3.60187e+06	4.60732e+06	5.54743e+06	1.11451e+06	4.92464e+06	5.50846e+06	4.53352e+06	4.6436e+06
C773	3-Methoxycinnamic acid	Phenylpropanoids and polyketides	4.27	179.07	0.32	2.02496e+06	1.86449e+06	1.78107e+06	1.84846e+06	647560	1.86903e+06	1.9661e+06	2.18766e+06	1.89076e+06	2.02556e+06	1.93937e+06	2.09039e+06
C774	3-Methoxybenzaldehyde	Benzenoids	17.45	137.06	-1.24	969738	2.66591e+06	2.7846e+06	5.20333e+06	3.70483e+06	3.91453e+06	2.11895e+06	389719	458150	2.24511e+06	1.12069e+06	7.74946e+06
C775	3-Methoxy prostaglandin F1	Lipids and lipid-like molecules	8.73	387.274	-1.36	3.18767e+06	30575.5	57391.5	20010	20247.7	15652.7	14065	3.90561e+06	3.2028e+06	15084.1	19322.9	83689.4
C776	3-Ketosphingosine	Organic oxygen compounds	6.42	298.274	0.91	6.61041e+06	7.77581e+06	2.82351e+07	3.72185e+06	1.64937e+07	1.14341e+07	2.94775e+07	6.17693e+07	4.4044e+07	6.77797e+07	4.57272e+07	2.72405e+07
C777	3-Indoleacrylic acid	Organoheterocyclic compounds	3.22	188.071	-0.45	465404	50887.7	228077	197706	102883	110049	124400	230437	129186	177502	61203.9	59529.3
C778	3-Hydroxyvalproic acid	Lipids and lipid-like molecules	4.68	159.103	3.68	376333	360701	260411	228617	251345	82469.5	177614	450848	536715	337077	342281	313931
C779	3-Hydroxyhexadecanoylcarnitine	Lipids and lipid-like molecules	8.25	416.337	-0.91	40368.4	135245	102036	67978	118856	103017	61742.9	149841	66379.8	73425.8	66812.4	164476
C780	3-Hydroxyhexadecadienoylcarnitine	Lipids and lipid-like molecules	8	412.306	-4.77	200004	12161.2	22447.5	165142	46886.5	22155.1	69829.5	27359.2	9.02056e+06	2.2665e+06	65505.3	67155.3
C781	3-Hydroxy-cis-5-tetradecenoylcarnitine	Lipids and lipid-like molecules	8.61	386.29	0.9	756362	373413	399365	342435	538666	400299	260239	829158	972474	857152	441856	502475
C782	3-Hydroxybenzoic acid	Benzenoids	2.96	137.024	1.64	2.14342e+06	1.27249e+06	1.26011e+06	1.13582e+06	3.15897e+06	2.1343e+06	2.08463e+06	2.68171e+06	2.4058e+06	1.95508e+06	774602	2.56325e+06
C783	3-Hydroxy-9-hexadecenoylcarnitine	Lipids and lipid-like molecules	7.92	414.321	-0.24	4.53344e+06	4.31278e+06	4.18091e+06	4.99066e+06	4.5768e+06	5.36222e+06	7.49555e+06	4.87497e+06	5.57057e+06	5.00322e+06	5.07118e+06	4.58528e+06
C784	3-Hydroxy-5, 8-tetradecadiencarnitine	Lipids and lipid-like molecules	6.17	384.274	0.33	405643	277531	145651	157802	107420	2.75263e+06	70073.5	52672.2	2.84103e+06	4.04778e+06	206861	105443
C785	3-hydroxy-3-methylpentanedioic acid	Phenylpropanoids and polyketides	13	163.06	1.92	1.23778e+07	5.5898e+06	6.06251e+06	7.20172e+06	13453599	1.01274e+07	7.68637e+06	1.48708e+07	1.21038e+07	1.19858e+07	1.28543e+07	7.5861e+06
C786	3-Hydroxy-3-methylglutaric acid	Lipids and lipid-like molecules	0.55	161.046	1.12	35221751	2.16116e+07	1.90925e+07	2.08132e+07	4.41222e+07	2.98487e+07	2.43273e+07	4.07865e+07	4.3486e+07	4.44474e+07	4.46658e+07	3.23469e+07
C787	3-Hydroxy-3-methyl-2-oxopentanoic acid	Lipids and lipid-like molecules	13.3	145.051	3.88	1.17349e+06	849857	508491	875439	1.1054e+06	1.14381e+06	2.00819e+06	384380	1.07383e+06	1.20067e+06	1.4361e+06	1.46405e+06
C788	3-Hydroxy-3-methyl-2-oxobutanoic acid	Organic acids and derivatives	13.3	131.035	3.97	6.91426e+06	4.91049e+06	4.26853e+06	4.44748e+06	8.54245e+06	6.76401e+06	4.67158e+06	7.47632e+06	9.02913e+06	9.29396e+06	9.63523e+06	7.42007e+06
C789	3-hydroxy-2-octylpentanedioic acid	Lipids and lipid-like molecules	4.62	261.17	-1.07	6.04014e+06	5.46824e+06	5.23844e+06	4.78653e+06	1.3185e+07	5.51039e+06	7.36902e+06	9.76218e+06	5.69156e+06	9.1113e+06	5.68829e+06	4.86975e+06
C790	3-Hydroxy-11Z-octadecenoylcarnitine	Lipids and lipid-like molecules	7.15	442.353	-2.33	44847	23682.1	59966.8	23639.5	69056.3	58517.5	105726	50274.9	13952.4	459240	49420	62758.9
C791	3-Deoxy-lyxo-heptulosaric acid	Lipids and lipid-like molecules	7.97	221.03	-2.57	546430	668330	163838	220694	546352	399676	540890	805089	845045	322127	613596	7.77231e+06
C792	3-dehydrocholic acid	Lipids and lipid-like molecules	6.73	407.279	1.05	159238	167476	191656	100098	202245	240679	145919	198730	218028	265153	119480	150254
C793	3-Amino-3-(4-hydroxyphenyl)propanoic acid	Phenylpropanoids and polyketides	3.5	180.067	-1.24	15788.7	12146.9	28782.8	26582	17074.5	19976	31116.7	11718.8	11530.2	29120	11717	13043.3
C794	3-Acetyl-11-keto--boswellic acid	Lipids and lipid-like molecules	8.87	513.36	-1.52	44537.6	9.7851e+06	13963.1	18838.6	3.74748e+06	3.81772e+06	16295.9	34911.7	23810.7	41729.1	24442	17780.8
C795	3-Acetoxyurs-12-en-23-oic acid	other	8.78	499.378	-1.25	20356.9	17007.2	4.43194e+06	22271.3	17785.9	41012.2	36466.1	16442.4	2.99326e+06	17317.1	22522.8	11273.9
C796	3-[4-methyl-1-(2-methylpropanoyl)-3-oxocyclohexyl]butanoic acid	Lipids and lipid-like molecules	4.1	269.175	-3.73	3.97687e+06	3.62985e+06	3.37055e+06	3.26906e+06	6.72043e+06	4.23318e+06	5.45986e+06	5.09576e+06	2.92603e+06	5.92203e+06	4.65837e+06	4.52035e+06
C798	3,8,9-trihydroxy-10-propyl-3,4,5,8,9,10-hexahydro-2H-oxecin-2-one	Organoheterocyclic compounds	4.05	245.138	-0.62	2.1302e+06	1.37799e+06	1.3917e+06	2.03146e+06	1.7627e+06	1672841	1.74812e+06	1.44965e+06	1.66006e+06	1.87924e+06	1.47846e+06	1.62133e+06
C800	3, 5-Tetradecadiencarnitine	Lipids and lipid-like molecules	1.99	368.28	-2.99	17587	2.07134e+06	48064.9	22565.1	40771.9	31442.9	120733	53334.8	20812.6	42598	28772.1	41762.4
C802	3-(propan-2-yl)-octahydropyrrolo[1,2-a]pyrazine-1,4-dione	Lipids and lipid-like molecules	1.27	197.128	-1.66	138781	67896.4	74877.5	140434	98235.1	86956.2	88667.3	73852.6	255280	76577.2	160979	64149.6
C803	3-(O-Geranylgeranyl)-sn-glycerol 1-phosphate	Lipids and lipid-like molecules	3.17	445.271	2.43	44876	39688.3	15251.1	44999.9	58011.3	38663.8	65544.5	55012.8	11606.1	15110.1	18241.3	37239
C804	3-(5,7-dimethoxy-4-oxo-4H-chromen-2-yl)propanoic acid	Phenylpropanoids and polyketides	15.46	279.09	2.77	4.26053e+07	3.04852e+07	2.98129e+07	2.3604e+07	2.04143e+07	2.1108e+07	2.62191e+07	4.41182e+07	4.08088e+07	4.9539e+07	3.76003e+07	3.55293e+07
C805	3-(4-hydroxy-3-methoxyphenyl)propanoic acid	Phenylpropanoids and polyketides	3.36	197.081	-0.77	181404	274125	582634	830979	1.22988e+06	661976	462892	203675	228729	162520	557474	267754
C806	3-(4-chlorophenyl)-5-(3-phenyl-1H-pyrazol-4-yl)-1,2,4-oxadiazole	Organoheterocyclic compounds	0.55	321.055	-1.26	1.69434e+06	584888	895018	614847	2.37128e+06	543054	551152	1.49425e+06	1.13247e+06	1.31565e+06	865076	395745
C807	3-(4-chloroanilino)-2-(isopropylsulfonyl)acrylonitrile	Organoheterocyclic compounds	5.96	283.03	1.59	264404	269977	380759	279362	227668	344208	444493	407357	243349	281328	307704	376673
C809	3-(3,4,5-trimethoxyphenyl)propanoic acid	Phenylpropanoids and polyketides	0.57	241.107	-1.89	1.57514e+06	749539	619186	814074	2.87381e+06	2.14624e+06	1.87622e+06	1.05655e+06	1.48876e+06	2.00026e+06	1.40126e+06	1.11531e+06
C811	2-phenyl-2,4,6,7-tetrahydrothiino[4,3-c]pyrazol-3-ol	Organoheterocyclic compounds	4.51	233.074	1.28	334008	93687	385394	229488	114914	48554.9	101052	233261	218361	5.15038e+06	108894	85161.4
C812	2-Oxodecanoic acid	Organic acids and derivatives	8	185.118	0.86	37718.2	107490	112365	227646	121168	82101.6	114393	217060	126123	163325	79850.5	138520
C813	2-Oxobutanoate	Organic acids and derivatives	0.61	101.024	3.97	1.15681e+07	8.02566e+06	7.199e+06	8.6717e+06	1.31571e+07	1.01958e+07	8.08057e+06	1.28191e+07	1.47417e+07	1.41884e+07	1.56132e+07	1.12053e+07
C815	2-Oxindole	Organoheterocyclic compounds	3.2	134.06	-0.2	5.24429e+06	5.94099e+06	5.06465e+06	4.52393e+06	9.02825e+06	5.60763e+06	5.70718e+06	1.11124e+06	2.78946e+06	4.79276e+06	2.29557e+06	4.25376e+06
C816	2-oxa-4-azatetracyclo[6.3.1.1~6,10~.0~1,5~]tridecan-3-one	other	13.37	194.118	-0.66	2.12628e+08	2.23827e+08	2.46754e+08	8.90487e+07	2.39131e+08	2.26238e+08	8.87514e+07	9.30585e+07	5.45479e+07	2.28642e+08	5.65549e+07	2.51342e+08
C817	2-Octenoylcarnitine	Lipids and lipid-like molecules	5.51	286.201	0.05	1.38857e+06	1.17837e+06	1.10217e+06	1.19979e+06	1.19124e+06	919137	663111	1.40345e+06	776433	538465	1.36761e+06	1.37169e+06
C819	2-morpholino-1-phenyl-1-ethanol	Organic nitrogen compounds	2.81	208.133	-3.45	9.25088e+06	9.44322e+06	7.03006e+06	1.14219e+07	1.02766e+07	4.23763e+06	6.80644e+06	8.34733e+06	1.06006e+07	1.19126e+07	1.135e+07	5.90753e+06
C820	2-methyl-2,3,4,5-tetrahydro-1,5-benzoxazepin-4-one	Organic acids and derivatives	13.02	178.086	-1.15	333771	209143	99089.5	123307	95866.4	88896.6	1.56802e+07	407378	275120	389983	125620	101701
C821	2-Mercaptobenzothiazole	Organoheterocyclic compounds	11.15	167.994	-1.52	52482	42963.3	123413	70757.6	53426.6	72289.2	70149	127150	80689.5	19755.2	235289	148091
C822	2-ketoglutaric acid	Organic acids and derivatives	17.47	145.014	1.71	142492	64382.7	83987.3	144133	197550	52024.5	54727	70755.9	299746	264680	193590	93149.4
C823	2-Hydroxyvaleric acid	Lipids and lipid-like molecules	0.62	117.056	1.06	928591	530165	832668	457422	381454	1.04652e+06	763317	565087	678924	933324	1.65118e+06	265195
C825	2-Hydroxycinnamic acid	Phenylpropanoids and polyketides	13.12	165.055	-1.65	1.50678e+06	1.06351e+06	692589	822932	3.79137e+06	3.01967e+06	427355	1.20957e+06	189904	1.79001e+06	168491	436244
C826	2-Hydroxycaproic acid	Lipids and lipid-like molecules	3.6	131.071	1.32	1.77951e+06	1.10823e+06	883999	1.58648e+06	397027	531457	1.05308e+06	578512	763266	686532	1.40897e+06	904530
C827	2-Hydroxybutanoic acid	Organic acids and derivatives	0.93	103.04	3.57	1.00704e+06	1.01383e+06	725177	418904	823640	509505	534777	967958	1.84694e+06	1.36326e+06	1.30196e+06	1.01266e+06
C828	2-hydroxy-6-[(8Z,11Z)-pentadeca-8,11,14-trien-1-yl]benzoic acid	Benzenoids	4.24	343.227	-1.52	189164	72085.9	78370.3	69548.3	93432.8	74762.4	38760.4	76176.4	31921.7	57100.5	69502.9	37230.7
C829	2-Hexenoylcarnitine	Lipids and lipid-like molecules	4.85	258.17	0.6	2.11034e+06	2.33351e+06	2.43951e+06	2.47931e+06	2.1384e+06	2.21346e+06	2.20562e+06	2.18436e+06	2.55495e+06	2.2108e+06	1.92545e+06	2.42733e+06
C830	2-ethyl-1H-perimidine	Organic oxygen compounds	0.88	197.107	-1.69	5.04641e+07	3.00539e+07	3.85079e+07	3.47437e+07	4.3453e+07	3.25274e+07	3.79967e+07	5.30331e+07	1.93513e+07	6.13159e+07	1.85087e+07	2.66107e+07
C831	2-Arachidonoylglycerol	Lipids and lipid-like molecules	9.03	377.27	-1.98	1.06311e+07	1.18412e+07	1.28262e+07	1.26745e+07	1.12695e+07	9.93622e+06	1.22322e+07	9.76151e+06	1.16013e+07	8.48067e+06	1.20528e+07	1.12434e+07
C832	2-Arachidonoyl glycerol	Lipids and lipid-like molecules	6.47	379.284	-1.56	71247.5	37346.7	44202.2	61248.3	68505.4	49603.4	36358.7	30194.1	22558.5	4.39379e+06	56346.9	25814
C833	2-Anisic acid	Benzenoids	13.14	153.055	-0.66	199470	222805	476808	184598	368864	73734.1	137953	137587	417940	483053	697953	65150.2
C835	2-Amino-1,3,4-octadecanetriol	Organic nitrogen compounds	5.98	318.3	-0.69	1.9656e+07	1.25385e+07	1.6429e+07	1.57484e+07	4.59721e+07	2.30319e+07	2.45096e+07	2.52614e+07	2.96284e+07	1.7446e+07	2.83373e+07	1.33856e+07
C838	2-[5-(2-hydroxypropyl)oxolan-2-yl]propanoic acid	Organoheterocyclic compounds	3.77	203.128	-0.59	1.61297e+06	1.80337e+06	1.2559e+06	1.45547e+06	1.27428e+06	1.0779e+06	438839	569669	2.43942e+06	1.32643e+06	1.24816e+06	1.01548e+06
C839	2-[4-(tert-butyl)phenyl]-5-methylperhydroisoindole-1,3-dione	Benzenoids	3.06	300.196	1.27	4.84769e+06	6.63241e+06	5.63045e+06	4.13902e+06	3.6438e+06	3.95596e+06	4.58212e+06	3.73979e+06	3.80084e+06	4.03703e+06	3.95858e+06	4.11448e+06
C840	2-[4-(tert-butyl)phenyl]-5-(2-nitrophenyl)-1,3,4-oxadiazole	Benzenoids	5.1	324.13	-1.62	134148	156849	423966	109842	44271.6	481977	527519	707885	416784	449372	171935	435352
C841	2-[3-(trifluoromethyl)-1H-pyrazol-1-yl]-4H-chromen-4-one	Benzenoids	8.97	281.053	-1.11	1.90194e+06	2.24385e+06	643711	2.46719e+06	508913	582021	2.02092e+06	2.47251e+06	1.82535e+06	1.66298e+06	1.93197e+06	2.519e+06
C842	2-[2-oxo-2-(2-pyridylamino)ethoxy]acetic acid	Organic acids and derivatives	0.57	211.071	-1.77	967837	1.80509e+06	1.22199e+06	2.89276e+06	703704	1.61017e+06	1.07021e+06	1.75892e+06	1.57745e+06	1.75442e+06	1.62086e+06	1.78535e+06
C843	2-[1-(4-isobutylphenyl)ethyl]-5-(3-nitrophenyl)-1,3,4-oxadiazole	Benzenoids	4.16	352.166	-1.42	96946.6	40223.9	53767.4	3.68567e+06	42434.4	36795.3	37217	24887.1	17884.7	20464.2	12225.8	13542.7
C844	2-[(butylamino)(imino)methyl]-1-oxohydrazinium-1-olate	Organic nitrogen compounds	0.8	161.103	-1.59	1.53541e+08	1.81204e+08	2.63067e+08	2.45422e+08	2.36935e+08	2.10249e+08	5.46051e+08	199614463	1.22399e+08	1.38534e+08	1.35214e+08	426706223
C845	2-[(3S)-1-Benzyl-3-pyrrolidinyl]-1,3-benzothiazole	Organoheterocyclic compounds	3.25	295.126	1.42	148785	67397.8	101038	77180.5	361993	85738.7	106997	114523	111338	57477.9	333766	106086
C846	2-[(3S)-1-(1-Methyl-4-piperidinyl)-3-pyrrolidinyl]-1H-benzimidazole	Organoheterocyclic compounds	4.32	285.207	-1.07	2.63423e+06	2.49511e+06	2.59585e+06	2.58695e+06	2.30663e+06	2.29815e+06	2.85814e+06	2.43772e+06	2.56911e+06	2.53045e+06	2.50735e+06	2.34579e+06
C847	2-[(3S)-1-(1H-Indol-3-ylmethyl)-3-pyrrolidinyl]-1H-benzimidazole	Organoheterocyclic compounds	13.03	317.176	0.73	273111	238896	202509	227349	178358	102821	85651.9	157663	119433	146621	80671.2	54317.4
C848	2-[(3-methylbenzo[b]thiophen-2-yl)carbonyl]benzoic acid	Organoheterocyclic compounds	4.11	295.043	-1.87	361382	319553	288837	121038	120487	300599	345874	35975.7	192335	191473	195227	171389
C849	2,6-Xylidine	Benzenoids	12.79	122.096	0.11	6657651204	6695177723	4889225633	3685927183	4094317436	7186181561	12504012591	10231730763	6466752929	8926312814	7383456265	4969933509
C850	2,6-Di-tert-butyl-1,4-benzoquinone	Benzenoids	13.24	221.154	-1.21	5.25083e+06	3.44089e+06	4.82705e+06	2.91155e+06	2.02225e+06	2.511e+06	3.35407e+06	3.71141e+06	3.3822e+06	2.96253e+06	2.72921e+06	3.21318e+06
C852	2,4-Dinitrophenol	Benzenoids	0.55	183.005	1.87	1.42301e+06	1.40399e+06	1.16188e+06	1.25609e+06	968466	1.32496e+06	566722	1.26526e+06	1.38156e+06	1.06039e+06	1.01672e+06	686182
C853	2,4-Dimethylbenzaldehyde	Benzenoids	13	135.08	-1.47	1.33612e+07	1.90487e+07	8.00663e+06	1.44885e+07	1.4624e+07	1.60035e+07	6.33205e+06	4.25526e+07	2.42205e+07	3.75123e+07	2.77589e+07	1.2881e+07
C854	2,4-Dihydroxybenzoic acid	Benzenoids	0.83	153.019	1.3	828845	917729	685410	690572	671660	736016	784623	818334	769811	477913	935147	720769
C855	2,3-Dinor-11-prostaglandin F2	Lipids and lipid-like molecules	4.29	327.217	-1.25	1.01584e+06	767405	649580	733119	954408	717269	632142	807371	708247	866555	770509	980469
C857	2,3-dihydroxypropyl 12-methyltridecanoate	Lipids and lipid-like molecules	6.79	303.253	-2.21	17776.9	447204	19195.1	10692	33858.5	692803	46966.9	13143.1	11227.7	63238.4	29811.7	15119.7
C860	2-(cyclopropylcarbonyl)-3-(4-fluoroanilino)acrylonitrile	Benzenoids	0.75	231.093	1.61	38185.5	3.44062e+06	24227.7	17774.4	12607.5	92624.6	117306	15740.2	180743	88014.6	85960.8	86251.2
C861	2-(4-chlorophenyl)-5-(4-phenylbuta-1,3-dienyl)-2H-1,2,3,4-tetraazole	Benzenoids	5.11	309.09	-2.97	6.30571e+06	3.77697e+06	2.26767e+06	4.54819e+06	6.1417e+06	5.18632e+06	606197	1.91665e+06	235051	2.54607e+06	190719	1.68667e+06
C862	2-(3,5-dimethyl-1H-pyrazol-4-yl)-5-methoxybenzoic acid	other	4.05	247.108	-0.84	95759.5	3.44917e+06	42008	82044.7	39942.6	97926.3	40576.2	64694.4	67008.4	67600.4	84199.9	67367.3
C863	2-(3,4-dihydroxyphenyl)acetamide	Benzenoids	1.57	168.066	-1.99	1.13959e+06	203019	813789	562583	377245	878656	412539	631343	610934	943245	1.1217e+06	471794
C864	2-(2-oxo-2-{[2-(2-oxo-1-imidazolidinyl)ethyl]amino}ethoxy)acetic acid	Organic acids and derivatives	0.55	246.108	0.16	203265	8.60929e+06	138817	7.57326e+06	1.31183e+07	108953	7.84383e+06	289713	85451.2	1.01952e+07	1.17353e+07	7.77231e+06
C865	2-(2-amino-3-methylbutanamido)-3-phenylpropanoic acid	Benzenoids	3.39	265.155	-1.18	276743	64808.3	99673.2	205079	28781.5	19353.5	14237.6	11773.3	62944.3	115333	12093.2	19332.5
C867	2-(1H-1,2,3-benzotriazol-1-yl)-N-(2,3-dihydro-1H-inden-2-yl)acetamide	Benzenoids	13.14	293.14	-1.3	97702.3	89435.5	72992.7	101359	62355.9	93350.1	50917.7	63646.7	107416	69467.8	39569.2	139677
C868	2-(1-adamantyl)-1-morpholinoethan-1-one	other	5.93	264.196	-0.96	32436.9	93364.7	81198.9	29639.2	64013.7	60205.4	106774	121492	74239.1	49773.9	50501.7	522641
C869	2-(14,15-Epoxyeicosatrienoyl) glycerol	Lipids and lipid-like molecules	7.76	395.279	-1.55	332944	154591	447330	231642	388337	154977	340291	299427	421033	400381	467684	217440
C870	2-(1,3-benzodioxol-5-yl)-7-ethylimidazo[1,2-a]pyridine	Organoheterocyclic compounds	0.57	267.113	-1.48	45452	61096.4	40332.5	33722.8	26218	3.35979e+06	61843.8	63423.1	68799.6	66620.7	16933.9	88700.5
C871	1-Phenyl-3-methyl-5-pyrazolone	Organoheterocyclic compounds	13.47	175.087	-1.55	1.09624e+07	8.95384e+06	7.60025e+06	8.2269e+06	1.12473e+07	1.08425e+07	8.88681e+06	1.46404e+07	8.02411e+06	1.05315e+07	5.06213e+06	5.8e+06
C876	1-Naphthol	Benzenoids	13	145.065	1.67	1.03567e+07	6.68955e+06	1.01258e+07	7.83599e+06	1.02451e+07	7.58328e+06	4.16184e+06	6.3534e+06	3.7044e+06	7.53303e+06	3.21949e+06	4.60213e+06
C877	1-morpholino-3-(4-nitrophenoxy)propan-2-ol	Benzenoids	3.39	283.129	-1.96	78323.6	71123.2	67701.6	82598.2	20105.9	1.60141e+06	39789.6	18425.4	91667.2	49629.8	15396	38018.9
C879	1-Methylhistidine	Organic acids and derivatives	13.22	170.092	1.21	1.55854e+07	1.84349e+07	2.23789e+07	2.37959e+07	2.00368e+07	2.16715e+07	1.79568e+07	1.14321e+07	1.97203e+07	1.62946e+07	1.92609e+07	1.70816e+07
C880	1-Methylguanine	Organoheterocyclic compounds	13	166.072	-1.83	74297.5	120825	36971.9	2.04157e+07	63989.4	1.69863e+07	22302.5	81234.6	1.42408e+07	50443.5	91272.3	32990.3
C881	1-Methyladenosine	Nucleosides, nucleotides, and analogues	0.55	282.12	4.36	237678	82572.2	144026	66997.5	185587	75724.6	85126.7	147885	77867.3	195431	95397.4	46928.1
C883	1H-indol-3-yl(pyridin-2-yl)methanol	Organoheterocyclic compounds	0.55	225.102	-3.76	333354	210327	1.92647e+06	538682	1.13177e+06	281259	1.87229e+06	233764	171889	167376	125791	251621
C884	1-Hexadecanoyl-2-(9Z-octadecenoyl)-sn-glycero-3-phosphoethanolamine	Lipids and lipid-like molecules	13.18	718.538	0.96	14238.1	3.356e+07	1.63878e+07	15899	1.59497e+07	66441	10143.7	25204.2	81550.3	116192	1.88261e+07	63450.6
C891	17beta-Trenbolone	Organoheterocyclic compounds	0.57	271.169	-1.82	769585	126036	73997.2	147901	86145.6	65296.9	113166	249004	395365	341294	127804	473155
C892	16-Hydroxyhexadecanoic acid	Lipids and lipid-like molecules	8.55	271.228	1.77	2.98784e+06	3.14435e+06	7.47857e+06	1.54364e+06	4.93448e+06	3.24116e+06	2.59337e+07	4.50277e+07	2.1009e+07	3.18917e+07	2.24468e+07	1.0441e+07
C893	16-Heptadecyne-1,2,4-triol	Lipids and lipid-like molecules	2.62	285.242	-1.46	442124	228931	305851	273603	436599	298294	440817	336527	241701	323336	432149	224972
C896	13,14-dihydro-15-keto Prostaglandin A2	Lipids and lipid-like molecules	3.8	335.222	1.33	827929	418553	451176	545546	726884	611122	138484	655996	280301	363664	132348	519658
C897	13,14-dihydro Prostaglandin E1	Lipids and lipid-like molecules	0.98	357.264	-1.19	70999.9	27450.7	47140.2	3.82948e+06	92628.6	58067.8	21465.6	40913.3	358477	121178	113945	38462.7
C898	12-Oxo-9(Z)-dodecenoic acid	Lipids and lipid-like molecules	3.18	211.134	3.42	115715	54555.7	3.41525e+06	12667.3	195779	25325.3	44587.8	199349	92152	94187.4	92341.5	26949.4
C899	12-oxo Phytodienoic Acid	Lipids and lipid-like molecules	4.43	293.211	-1.77	2.44826e+06	3.68996e+06	2.78343e+06	1.31124e+06	4.63212e+06	4.31544e+06	2.14972e+06	2.91176e+06	1.7288e+06	2.38061e+06	2.04416e+06	2.56341e+06
C902	12(13)-DiHOME	Lipids and lipid-like molecules	9.23	313.238	1.25	248452	44960.3	23748.7	42858.5	236350	90915.7	107291	157918	228068	160427	175018	224522
C903	11Z-Octadecenylcarnitine	other	7.84	426.358	-0.27	13219	19421.4	16077.3	21273.8	70729.4	60382.1	90583.6	49047	19347.8	40656.3	49324.5	17850.2
C904	11-Prostaglandin F2	Lipids and lipid-like molecules	5.06	355.248	-1.53	24271.1	23494.6	24996.7	67183.5	7.26064e+06	43777.4	23008.2	32214.5	46757.8	23101.7	14446.1	32631
C905	11-Oxoetiocholanolone	Lipids and lipid-like molecules	13.87	305.211	-1.4	81425.3	17668.4	49076.1	65254	191932	109663	139838	136836	84218.5	164084	92686.6	78300.7
C906	11-Hydroxy-(9)-THC	Lipids and lipid-like molecules	0.9	331.227	1.92	163410	153503	181111	214310	197800	136062	173582	110904	98354.9	130818	170423	197093
C907	11-Deoxy prostaglandin F1	Lipids and lipid-like molecules	8.27	341.269	-1.94	104269	84484.3	107834	76957.5	173178	138796	123599	107088	206956	172230	102824	148216
C908	11-dehydro Thromboxane B2	Lipids and lipid-like molecules	4.19	369.227	0.17	324450	257450	57449.4	387041	244725	172475	133251	268350	345281	333231	291981	282998
C909	10-Nitrolinoleate	Lipids and lipid-like molecules	7.12	326.233	-1.49	140894	72613.6	121454	53242.4	209453	86986.5	106285	213488	830579	326236	46630.7	66293.9
C910	10-Hydroxydecanoic acid	Organic acids and derivatives	5.93	187.134	3.81	25049.6	25809.3	40369.9	3.80977e+06	21687.3	28328.6	3.91103e+06	23372.4	21801.7	29046.8	21674.5	26521.3
C912	1-{[5-(4-chlorophenyl)-4H-1,2,4-triazol-3-yl]thio}acetone	Benzenoids	5.1	266.016	-2.33	40668.1	107216	87578.2	85646.6	102843	3.28541e+06	226300	182488	160634	194922	39933.6	34059.4
C913	1-[2-(2,5-dimethyl-1H-pyrrol-1-yl)-4-nitrophenyl]-1H-imidazole	Organic oxygen compounds	3.47	283.119	-1.48	135026	51209.3	87239.1	88971.3	98548.4	112568	30395.1	93057.2	39371.1	38221.6	135654	55036.4
C914	1-[(benzylideneamino)(phenyl)methyl]-2-naphthol	Benzenoids	0.59	336.14	-1.75	219229	175132	159284	75529.4	9.26755e+06	5.79729e+06	53217.6	88750.8	121425	232017	7.92702e+06	96910.3
C915	1,7-bis(4-hydroxyphenyl)heptan-3-one	Phenylpropanoids and polyketides	7.52	299.164	-1.28	546007	166679	160850	260955	360389	186361	204761	443065	350921	320792	414995	435939
C917	1,4-dihydroxyheptadec-16-en-2-yl acetate	Phenylpropanoids and polyketides	8.27	329.269	-1.28	250591	177139	236088	412261	394614	280591	258731	226732	276981	227937	248383	313397
C918	1,4-diaminobutane	Organic nitrogen compounds	2.43	161.061	-1.8	128031	64716.9	103906	65662	55290.7	88942.8	88126.2	109901	93857.1	75522.5	167203	82503.8
C919	1,3-dipyridin-3-ylpropane-1,3-dione	other	0.55	225.067	-1.4	2.32228e+08	1.55121e+08	1.36029e+08	1.50523e+08	2.79654e+08	2.09675e+08	1.73882e+08	2.82293e+08	2.82498e+08	2.9067e+08	2.98494e+08	2.36978e+08
C920	1,3-Dimethyluric acid	Organoheterocyclic compounds	0.57	197.067	1.54	234711	104574	112390	122114	167923	123740	137194	144892	235135	145123	179813	113622
C921	1,2-dihydroxyheptadec-16-yn-4-yl acetate	Lipids and lipid-like molecules	7.12	327.253	-1.96	1.13675e+06	978803	1.26212e+06	1.25446e+06	1.18756e+06	1.18309e+06	1.33388e+06	1.50569e+06	1.18089e+06	1.14858e+06	1.35618e+06	1.14579e+06
C922	1,2-di(3,4-dimethoxyphenyl)diaz-1-ene	Organic oxygen compounds	3.06	303.134	1.1	191865	100316	178927	134225	9607.39	251799	210986	746077	140929	368508	13413.3	5.91474e+06
C923	1,2,3-Benzenetriol	Benzenoids	0.58	125.024	4.9	915355	901204	872377	814315	1.45228e+06	1.22401e+06	1.02492e+06	1.48952e+06	1.83871e+06	2.11601e+06	1.36268e+06	1.48307e+06
C924	1-(4-nitrophenyl)piperidine	Organoheterocyclic compounds	2.92	207.113	-0.33	5.58639e+07	14717578	2.69578e+07	2.70112e+07	2.65353e+07	1.67538e+07	2.46275e+07	3.42434e+07	4.19247e+07	4.61869e+07	5.045e+07	1.87521e+07
C925	1-(4-methyl-2-pyridyl)pyrrolidine-2,5-dione	Organoheterocyclic compounds	1	191.082	1.36	3.98644e+07	1.53181e+07	1.85906e+07	1.74725e+07	2.92405e+07	1.64349e+07	2.5647e+07	4.2176e+07	3.49259e+07	4.60942e+07	3.89289e+07	2.21093e+07
C927	1-(4-hydroxyphenyl)propane-1,2-diol	Phenylpropanoids and polyketides	3.31	169.086	0.28	8.55714e+06	8.16828e+06	7.58119e+06	7.17647e+06	6.80149e+06	6.24265e+06	8.12325e+06	1.234e+07	8.53478e+06	7.77555e+06	8.6728e+06	8.735e+06
C928	1-(4-benzylpiperazino)-2-(pyridin-2-ylamino)propan-1-one	Organoheterocyclic compounds	6.96	325.202	-1	5.13384e+06	3.07302e+06	4.14191e+06	5.46763e+06	5.12893e+06	5.06892e+06	5.42991e+06	6.0554e+06	5.49777e+06	5.54677e+06	5.19875e+06	3.96986e+06
C929	1-(3-methoxy-2-nitrostyryl)pyrrolidine	Organoheterocyclic compounds	14.49	249.123	-1.77	8.67444e+06	75472.1	11228.8	10688.2	76840.4	1.02906e+07	11267.5	15883.3	86541.4	11344.8	14255.5	1.04608e+07
C930	1-(3-ethyl-2,4-dihydroxy-6-methoxyphenyl)butan-1-one	Phenylpropanoids and polyketides	5.35	239.128	-1.59	896905	2.52752e+06	2.51762e+06	1.22382e+06	2.4584e+06	1.25831e+06	3.06243e+06	1.27267e+06	2.84805e+06	2.65173e+06	1.15263e+06	2.4062e+06
C931	1-(3,4-dimethoxyphenyl)ethan-1-one oxime	Organic oxygen compounds	3.5	196.097	-1.17	199052	595017	307552	434006	418904	459747	476211	177921	317579	270266	200284	129883
C932	1-(2-methoxy-4-nitrophenyl)pyrrolidine	Organic acids and derivatives	0.98	223.108	-1.61	2.39274e+07	6.01924e+06	1.11055e+07	1.08965e+07	1.31454e+07	8.47701e+06	8.86251e+06	1.21584e+07	1.44477e+07	1.17452e+07	1.81315e+07	7.73499e+06
C933	1-(2-furyl)pentane-1,4-dione	Organic oxygen compounds	2.84	167.07	-0.38	334288	501953	244023	396090	362538	424951	206677	347468	358890	444563	1.18175e+06	265313
C934	1-(2-fluoro[1,1-biphenyl]-4-yl)propan-1-one	Benzenoids	3.28	229.102	1.07	495091	634962	502015	252119	209579	174318	218071	145983	64370.8	505113	286532	183953
C935	1-(2,6-difluorobenzyl)piperidine hydrochloride	Organic acids and derivatives	0.53	212.125	-1.24	133553	380152	570444	340367	359121	273200	88397.5	156519	221799	264512	307253	135510
C936	1- deoxyglucose	Lipids and lipid-like molecules	10.78	165.076	1.04	8.26086e+06	6.57304e+06	1.33913e+07	1.25089e+07	1.08097e+07	1.77047e+07	7.07393e+06	1.96182e+07	1.80966e+07	2.33589e+07	1.93538e+07	1.81891e+07
C937	[4-phenyl-5-(trifluoromethyl)-2-thienyl]methyl N-phenylcarbamate	Benzenoids	0.55	376.061	-1.03	191325	6.91145e+06	45135	46186.1	1.09955e+07	7.17572e+06	6.49508e+06	8537.93	1.0257e+07	8.83436e+06	9.72363e+06	6.39214e+06
C938	(S)-beta-Aminoisobutyric Acid	Organic acids and derivatives	0.83	104.071	0.88	4.16588e+07	1.07045e+07	2.36346e+07	2.5167e+07	8.68234e+06	2.25187e+07	5.57214e+06	1.43764e+07	6.83429e+06	1.24808e+07	5.01968e+06	4.07658e+06
C939	(S)-5-Amino-3-oxohexanoic acid	Organic acids and derivatives	0.59	144.067	4.94	369446	214292	120966	203692	454677	229527	298988	243476	270798	207961	387962	275286
C940	(S)-(-)-2-Hydroxyisocaproic Acid	Benzenoids	0.55	133.086	-2.16	699185	1.1913e+06	545319	1.02599e+06	560562	571597	750007	504803	990654	676413	1.50959e+06	1.25659e+06
C942	(R)-3-Hydroxy myristic acid	Lipids and lipid-like molecules	7.71	243.197	1.88	77798.2	67554.7	129147	42263	25486.2	49906.7	75386.2	38500.8	53617.3	64464.9	74611.7	35008.1
C943	(R)-1-Aminopropan-2-ol	Organic nitrogen compounds	14.75	76.0757	4.53	25055.6	53756.4	28638.5	33209.6	65048.9	44707.8	47874.9	106471	114630	74484.2	70914.3	55996.5
C944	(R)-(-)-Epinephrine	Benzenoids	2.65	184.097	-1.43	1.47239e+06	2.30799e+06	1.8272e+06	1.69532e+06	1.84811e+06	2.02361e+06	3.93335e+06	1.41812e+06	1.36133e+06	1.41379e+06	1.62491e+06	3.0126e+06
C946	(6R,7S)-6,7-Epoxyoctadecanoic acid	Lipids and lipid-like molecules	7.41	297.244	2.82	398487	2.44204e+06	861087	2.19592e+06	1.66392e+06	1.91628e+06	1.40835e+06	702112	2.8226e+06	2.09161e+06	2.13049e+06	1.65763e+06
C947	(5S)-5-hydroxy-1,7-diphenylheptan-3-one	Phenylpropanoids and polyketides	3.06	283.169	1.72	693997	1.1569e+06	824768	832878	675048	720128	846503	630163	745621	668823	722421	661822
C948	(5-L-Glutamyl)-L-Amino Acid	Organic acids and derivatives	3.94	219.098	1.62	1.23622e+06	198881	526345	467751	42044.6	406423	88865.9	256631	440157	406735	434712	217039
C949	(5E)-7-methylidene-10-oxo-4-(propan-2-yl)undec-5-enoic acid	Lipids and lipid-like molecules	0.57	253.18	-1.7	2.63121e+06	2.63773e+06	2.53827e+06	3.19967e+06	3.40933e+06	2.78473e+06	4.18558e+06	3.09479e+06	3.05551e+06	2.67644e+06	2.94978e+06	2.39389e+06
C950	(4E)-2-Oxohexenoic acid	other	14.77	127.04	2.08	823852	301716	630820	364674	590967	348288	266863	188685	1.16379e+06	476744	144893	699928
C951	(3R)-3-Methyl-2-oxopentanoic acid	other	1.3	129.056	4.37	2.26302e+06	2.36228e+06	2.86354e+06	1.50613e+06	2.75401e+06	1.24949e+06	3.38839e+06	807117	1.89957e+06	3.35788e+06	2.03664e+06	1.34358e+06
C952	(3beta,9xi)-3-(beta-D-Glucopyranosyloxy)-14-hydroxycard-20(22)-enolide	Organic oxygen compounds	6.87	537.306	-1.29	283339	115411	269066	168091	470342	515206	447090	364216	416373	484110	310148	153512
C954	(2S)-2-(2-hydroxypropan-2-yl)-2H,3H,7H-furo[3,2-g]chromen-7-one	Phenylpropanoids and polyketides	13.74	247.096	-1.52	33896.3	14225.3	75293.1	14373.8	1.16564e+07	14747.9	2.48151e+07	28521	93304.8	11689.9	51478	26525
C955	(2R,3S,4S,5R,6S)-2-(hydroxymethyl)-6-phenoxyoxane-3,4,5-triol	other	13.32	257.102	-1.96	77725.9	106618	149070	118199	89973.4	66974.4	144021	87325.4	38313.2	61873.8	76945.7	114703
C956	(2R,3S,4S,5R,6R)-2-(hydroxymethyl)-6-(2-phenylethoxy)oxane-3,4,5-triol	Phenylpropanoids and polyketides	4.05	285.133	-1.28	385134	344273	304423	283761	343113	352414	149125	181286	190324	179160	290004	347371
C957	(2R)-2-[(2R,5S)-5-[(2S)-2-hydroxybutyl]oxolan-2-yl]propanoic acid	Organic acids and derivatives	3.72	217.143	-1.09	4.02055e+07	2.7923e+07	2.69017e+07	2.9654e+07	2.86105e+07	1.42406e+07	1.90521e+07	2.1161e+07	3.71683e+07	3.38113e+07	3.48803e+07	2.82012e+07
C958	(2R)-(9Z,12Z,15Z)-2-Hydroperoxyoctadecatri-9,12,15-enoic acid	Organic acids and derivatives	6.03	309.207	-0.81	1.59642e+06	591038	232265	406787	1.14334e+06	593671	174371	642807	220693	484504	234023	408418
C959	(2E)-3-(3,4-dimethoxyphenyl)prop-2-enoic acid	Lignans, neolignans and related compounds	4.24	209.081	-0.14	43323.3	37723.1	33224.5	41100.5	249532	69448.2	31195.4	36202.8	63603	70946.7	34334.6	50463.8
C962	(2,6-dimethylpiperidino)(3,4,5-trimethoxyphenyl)methanone	Organic oxygen compounds	4.67	308.186	-1.36	106974	106416	132046	160643	152874	63573.5	70734.6	135955	133805	52995.7	159455	134310
C964	(12Z)-9,10,11-trihydroxyoctadec-12-enoic acid	other	8.22	331.248	1.64	56607.7	27794.3	1.30156e+07	11757.5	1.49679e+07	19407.7	14980.3	14554.5	72328.1	1.719e+07	13950.6	52743.7
C965	(11E,15Z)-9,10,13-trihydroxyoctadeca-11,15-dienoic acid	other	4.78	329.232	-2.44	426638	160978	195032	233196	305355	298170	89538.9	242332	386765	80813.4	259622	260713
C966	(1,2,3,5,9,18)-1,2,3,19-Tetrahydroxyurs-12-en-28-oic acid	other	7.46	505.352	-1.72	80831.2	63758.3	87007.6	78347.5	96816.4	116071	122288	94019.6	121376	99280.7	81958.1	71850.7
C967	(+/-)9(10)-EpOME	Lipids and lipid-like molecules	7.19	295.228	1.05	1.3968e+06	510946	336147	698866	1.56032e+06	537806	259262	357695	580435	452714	493911	487821
C968	(+/-)5(6)-EET	Lipids and lipid-like molecules	7.09	321.242	-1.01	353699	317783	238718	363478	368117	343523	189095	277535	242200	316875	220944	352819
C969	(+/-)12(13)-DiHOME	Lipids and lipid-like molecules	6.47	315.253	-0.68	459723	404863	313950	492950	350318	409291	171005	387305	343063	421042	511664	499146
