# Supplementary material for: Integrated Analysis of the Transcriptome and Metabolome Reveals the Network Regulating Fruit Taste in Sponge Gourd (Luffa cylindrica)
Source: Foods. 2025 May 15;14(10):1753. doi: 10.3390/foods14101753 (PMC12111081; doi:10.3390/foods14101753)
Supplement: Supplementary file 1 [file foods-14-01753-s001.zip › Table S5 Identification of different metabolites in GT and BT of sponge gourd fruit.xlsx]

## Sheet: GT.vs.BT_all
Name	Compounds	HMDB_subclass	VIP	Fold_Change	log2FC	up/down in GT
C433	Citric Acid	Tricarboxylic acids and derivatives	2.78539	109.208	6.77093	up
C598	Cinchophen	Organoheterocyclic compounds	2.08631	57.554	5.84684	up
C139	PE (18:0/20:3)	Glycerophosphocholines	2.77774	38.1581	5.25392	up
C684	ACar 10:2	Anthracenecarboxylic acids and derivatives	1.96773	27.0298	4.75648	up
C780	3-Hydroxyhexadecadienoylcarnitine	Fatty acid esters	2.32864	24.567	4.61865	up
C120	Phenylacetaldehyde	Phenylacetaldehydes	2.1326	23.6011	4.56078	up
C820	2-methyl-2,3,4,5-tetrahydro-1,5-benzoxazepin-4-one	Organic acids and derivatives	1.67683	17.8723	4.15966	up
C289	Nicotinuric acid	Amino acids, peptides, and analogues	1.38114	16.247	4.0221	up
C321	N1-(3-pyridyl)-2,3,4,5,6-pentamethylbenzene-1-sulfonamide	Organoheterocyclic compounds	1.48593	10.1805	3.34774	up
C551	Desacetyl diltiazem	Organoheterocyclic compounds	1.68742	9.75333	3.2859	up
C922	1,2-di(3,4-dimethoxyphenyl)diaz-1-ene	Carbohydrates and carbohydrate conjugates	1.52119	8.53156	3.09281	up
C206	PC (18:1/18:1)	Glycerophosphocholines	3.00227	8.39821	3.07008	up
C148	PC(14:1(9Z)/P-18:1(11Z))	Glycerophosphocholines	3.38181	7.34207	2.87619	up
C22	Tributyrin	Fatty alcohols	1.55542	7.11031	2.82991	up
C892	16-Hydroxyhexadecanoic acid	Fatty acids and conjugates	2.72552	6.71881	2.7482	up
C323	N1-(3,4-dimethoxyphenethyl)-4-methylbenzene-1-sulfonamide	Phenylbutylamines	1.71586	5.94101	2.57071	up
C306	N-Acetyl-L-carnosine	Organic acids and derivatives	1.31076	5.68867	2.50809	up
C121	PG(18:1(11Z)/18:3(6Z,9Z,12Z))	Glycerophosphoglycerols	2.37382	5.59858	2.48506	up
C284	N-Oleoyl Glycine	Pyrimidines and pyrimidine derivatives	2.55924	5.1762	2.37189	up
C151	PC(14:0/18:1(9Z))	Glycerophosphocholines	1.27143	4.68601	2.22836	up
C304	N-Acetylmuramate	Carbohydrates and carbohydrate conjugates	2.11993	4.56814	2.19161	up
C98	Pyridoxine	Pyridoxines	1.20483	2.26316	2.17834	up
C87	Serotonin	Tryptamines and derivatives	1.02919	2.18898	2.13026	up
C529	Dl-Lanthionine	Pyridoxines	3.76696	4.37125	2.12805	up
C791	3-Deoxy-lyxo-heptulosaric acid	Diterpenoids	1.25025	4.282	2.09828	up
C278	Normorphine	Morphinans	2.59892	2.24332	-2.0391	down
C523	Docosanoic Acid	Fatty acids and conjugates	2.87985	0.231142	-2.11315	down
C201	PC (18:1e/18:3)	Glycerophosphocholines	2.07714	0.207523	-2.26866	down
C857	2,3-dihydroxypropyl 12-methyltridecanoate	Monoradylglycerols	1.27446	0.146953	-2.76657	down
C716	6-(4-phenylpiperazino)hexanoic acid hydrochloride	Amino acids, peptides, and analogues	1.72069	0.133762	-2.90226	down
C877	1-morpholino-3-(4-nitrophenoxy)propan-2-ol	Phenylpropanes	1.47187	0.131646	-2.92526	down
C112	Pipecolic acid	Amino acids, peptides, and analogues	1.04387	2.51517	-2.95687	down
C308	N-acetyl-aspartate	Amino acids, peptides, and analogues	1.52491	0.112786	-3.14835	down
C862	2-(3,5-dimethyl-1H-pyrazol-4-yl)-5-methoxybenzoic acid	Organic acids and derivatives	1.02882	0.102827	-3.28171	down
C353	LysoPE(0:0/20:4(8Z,11Z,14Z,17Z))	Glycerophosphocholines	2.98182	0.0946649	-3.40103	down
C630	bicyclo[2.2.2]oct-2-en-1-yl 4-methylbenzene-1-sulfonate	Monoterpenoids	1.17165	0.0902159	-3.47048	down
C694	8-Hydroxyquinoline	Hydroxyquinolines	1.66542	0.0852048	-3.55292	down
C573	Cyclohexylsulfamate	Cyclamates	1.44161	0.0692853	-3.85131	down
C700	8-(1,2-dihydroxy-3-methylbut-3-en-1-yl)-7-methoxy-2H-chromen-2-one	/	1.98152	0.0656689	-3.92864	down
C294	N-Formylkynurenine	Carbonyl compounds	1.77388	0.0637598	-3.97121	down
C461	Heptadecanoic Acid	Fatty acids and conjugates	3.8705	0.0605116	-4.04664	down
C626	Butanoic acid	Monoradylglycerols	2.54397	0.0470973	-4.40821	down
C597	Cinnamoylglycine	Amino acids, peptides, and analogues	1.38177	0.0424062	-4.55958	down
C843	2-[1-(4-isobutylphenyl)ethyl]-5-(3-nitrophenyl)-1,3,4-oxadiazole	Diphenylethers	2.3496	0.0319076	-4.96996	down
C425	Kojic acid	Pyranones and derivatives	2.55381	0.0246643	-5.34143	down
C855	11-Prostaglandin F2	Eicosanoids	1.6025	0.0231261	-5.43433	down
C536	Dl-3,4-Dihydroxymandelic Acid	Benzenediols	1.88534	0.0157329	-5.99007	down
C732	4-Pyridoxic acid	Pyridinecarboxylic acids and derivatives	3.21107	0.0111416	-6.4879	down
C241	PC (16:0/16:1)	Glycerophosphocholines	3.84257	0.00984592	-6.66626	down
C794	3-Acetyl-11-keto--boswellic acid	Triterpenoids	3.72018	0.00912173	-6.77648	down
C747	4-hydroxy-1-phenyl-1,2-dihydroquinolin-2-one	Hydroxyquinolines	3.31992	0.00859166	-6.86285	down
C130	Perfluorooctanoic acid (PFOA)	Acyl chlorides	4.46239	0.00434593	-7.84612	down
C455	Hippuric acid	Benzoic acids and derivatives	5.15475	2.00293	-8.41634	down
