# Supplementary material for: Integrated Analysis of the Transcriptome and Metabolome Reveals the Network Regulating Fruit Taste in Sponge Gourd (Luffa cylindrica)
Source: Foods. 2025 May 15;14(10):1753. doi: 10.3390/foods14101753 (PMC12111081; doi:10.3390/foods14101753)
Supplement: Supplementary file 1 [file foods-14-01753-s001.zip › Table S6 Annotated KEGG metabolic pathways in GT3.vs.BT3.xlsx]

## Sheet: GT.vs.BT_all_kegg_enrichment
MapID	MapTitle	Pvalue	AdjustedPv	x	y	n	N	EnrichDirect	MetaIDs	kegg_cpd_id
map07211	Serotonin receptor agonists/antagonists	0.037037	0.295574	1	1	6	162	Over	C87	cpd:C00780
map04540	Gap junction	0.0729239	0.295574	1	2	6	162	Over	C87	cpd:C00780
map04726	Serotonergic synapse	0.0729239	0.295574	1	2	6	162	Over	C87	cpd:C00780
map00520	Amino sugar and nucleotide sugar metabolism	0.107689	0.295574	1	3	6	162	Over	C304	cpd:C02713
map00750	Vitamin B6 metabolism	0.107689	0.295574	1	3	6	162	Over	C98	cpd:C00314
map04742	Taste transduction	0.107689	0.295574	1	3	6	162	Over	C87	cpd:C00780
map04750	Inflammatory mediator regulation of TRP channels	0.107689	0.295574	1	3	6	162	Over	C87	cpd:C00780
map00310	Lysine degradation	0.141361	0.295574	1	4	6	162	Over	C112	cpd:C00408
map00982	Drug metabolism - cytochrome P450	0.141361	0.295574	1	4	6	162	Over	C278	cpd:C11785
map02060	Phosphotransferase system (PTS)	0.141361	0.295574	1	4	6	162	Over	C304	cpd:C02713
map04721	Synaptic vesicle cycle	0.141361	0.295574	1	4	6	162	Over	C87	cpd:C00780
map04024	cAMP signaling pathway	0.173968	0.333438	1	5	6	162	Over	C87	cpd:C00780
map00360	Phenylalanine metabolism	0.205536	0.337666	1	6	6	162	Over	C455	cpd:C01586
map00960	Tropane, piperidine and pyridine alkaloid biosynthesis	0.205536	0.337666	1	6	6	162	Over	C112	cpd:C00408
map00380	Tryptophan metabolism	0.294273	0.411379	1	9	6	162	Over	C87	cpd:C00780
map01063	Biosynthesis of alkaloids derived from shikimate pathway	0.321949	0.411379	1	10	6	162	Over	C87	cpd:C00780
map01064	Biosynthesis of alkaloids derived from ornithine, lysine and nicotinic acid	0.321949	0.411379	1	10	6	162	Over	C112	cpd:C00408
map04976	Bile secretion	0.321949	0.411379	1	10	6	162	Over	C87	cpd:C00780
map04080	Neuroactive ligand-receptor interaction	0.374593	0.453455	1	12	6	162	Over	C87	cpd:C00780
map01100	Metabolic pathways	1	1	4	94	6	162	Over	C112 C304 C87 C98	cpd:C00408,cpd:C02713,cpd:C00780,cpd:C00314
